# Supplementary material for: Large-area transfer of two-dimensional materials free of cracks, contamination and wrinkles via controllable conformal contact
Source: Nat Commun. 2022 Jul 29;13:4409. doi: 10.1038/s41467-022-31887-z (PMC9338253; doi:10.1038/s41467-022-31887-z)
Supplement: Supplementary file 2 — Source Data [file 41467_2022_31887_MOESM2_ESM.xlsx]

## Sheet: Fig.1d
	Intactness	Intactness
	%	%
	Macro-intactness	Micro-intactness
1	99.2	99.73
2	99.74	99.66
3	99.37	99.79
4	98.75	99.73
5	99.81	99.3
6	99.27	99.3
7	99.34	99.76
8	99.29	99.89
9	99.86	99.83
10	99.59	98.07
11	99.89	99.61
12	99.5	99.33
13	99.62	98.77
14	99.91	98.42
15	99.91	99.98
16	99.99	99.52
17	99.79	99.34
18	99.92	99.82
19	99.17	99.11
20	98.71	99.55
21	99.4	99.66
22	99.64	99.47
23	99.58	99.38
24	99.46	99.27
25	99.88	99.59
26	99.94	98.76
27	99.91	99.63
28	99.95	99.89
29	99.84	99.43
30	99.55	98.59
31	99.64	98.26
32	99.63	98.22
33	99.93	99.01
34	99.8	98.97
35	99.77	98.93
36	98.94	98.98

## Sheet: Fig.1e
	Intactness	Intactness
	%	%
	Macro-intactness	Micro-intactness
1	99.8864	99.99
2	99.9949	99.9387
3	99.9093	99.8029
4	99.8259	99.8193
5	99.8313	99.7324
6	99.6979	99.8375
7	99.7751	98.8858
8	99.6841	98.8278
9	99.5767	98.681
10	99.6037	98.8525
11	99.7125	98.3578
12	99.7215	99.8571
13	99.86	99.8432
14	99.86	99.99
15	99.86	99.5387
16	99.86	99.5029
17	99.86	99.4193
18	99.86	98.7324
19	99.9261	98.8375
20	99.6279	98.2858
21	99.6764	99.7278
22	99.68	98.681
23	99.6908	98.8525
24	99.9177	99.9578
25	99.9692	99.5571
26	99.7474	99.3432
27	99.86	98.3
28	99.86
29	99.86
30	99.86
31	99.7645
32	99.7933
33	99.8121
34	99.8193
35	99.8238
36	99.8247
37	99.8373
38	99.8517
39	99.8849
40	99.9865
41	99.99
42	99.99
43	99.99
44	99.99
45	99.99
46	99.99
47	99.99
48	99.99
49	99.99
50	99.99
51	99.99
52	99.99
53	99.99
54	99.99

## Sheet: Fig.2c
m/z	Intensity	m/z	Intensity	m/z	Intensity
	a.u.		a.u.		a.u.
Bare SiO2/Si		Unclean graphene		Clean graphene
0.00122	0	0.00121	0	0.00119	0
0.00124	0	0.00123	0	0.00121	0
0.00126	0	0.00125	0	0.00123	0
0.00128	0	0.00127	0	0.00125	0
0.0013	0	0.00129	0	0.00127	0
0.00132	0	0.00131	0	0.00129	0
0.00135	0	0.00133	0	0.00131	0
0.00137	0	0.00135	0	0.00134	0
0.00139	0	0.00138	0	0.00136	0
0.00141	0	0.0014	0	0.00138	0
0.00143	0	0.00142	0	0.0014	0
0.00146	0	0.00144	0	0.00142	0
0.00148	0	0.00146	0	0.00145	0
0.0015	0	0.00149	0	0.00147	0
0.00152	0	0.00151	0	0.00149	0
0.00155	0	0.00153	0	0.00151	0
0.00157	0	0.00156	0	0.00154	0
0.00159	0	0.00158	0	0.00156	0
0.00162	0	0.0016	0	0.00158	0
0.00164	0	0.00163	0	0.00161	0
0.00166	0	0.00165	0	0.00163	0
0.00169	0	0.00168	0	0.00165	0
0.00171	0	0.0017	0	0.00168	0
0.00174	0	0.00172	0	0.0017	0
0.00176	0	0.00175	0	0.00173	0
0.00179	0	0.00177	0	0.00175	0
0.00181	0	0.0018	0	0.00178	0
0.00184	0	0.00182	0	0.0018	0
0.00186	0	0.00185	0	0.00183	0
0.00189	0	0.00187	0	0.00185	0
0.00191	0	0.0019	0	0.00188	0
0.00194	0	0.00193	0	0.0019	0
0.00197	0	0.00195	0	0.00193	0
0.00199	0	0.00198	0	0.00195	0
0.00202	0	0.002	0	0.00198	0
0.00204	0	0.00203	0	0.00201	0
0.00207	0	0.00206	0	0.00203	0
0.0021	0	0.00208	0	0.00206	0
0.00213	0	0.00211	0	0.00209	0
0.00215	0	0.00214	0	0.00211	0
0.00218	0	0.00216	0	0.00214	0
0.00221	0	0.00219	0	0.00217	0
0.00224	0	0.00222	0	0.00219	0
0.00226	0	0.00225	0	0.00222	0
0.00229	0	0.00228	0	0.00225	0
0.00232	0	0.0023	0	0.00228	0
0.00235	0	0.00233	0	0.00231	0
0.00238	0	0.00236	0	0.00234	0
0.00241	0	0.00239	0	0.00236	0
0.00243	0	0.00242	0	0.00239	0
0.00246	0	0.00245	0	0.00242	0
0.00249	0	0.00248	0	0.00245	0
0.00252	0	0.0025	0	0.00248	0
0.00255	0	0.00253	0	0.00251	0
0.00258	0	0.00257	0	0.00254	0
0.00261	0	0.0026	0	0.00257	0
0.00264	0	0.00263	0	0.0026	0
0.00267	0	0.00265	0	0.00263	0
0.0027	0	0.00268	0	0.00266	0
0.00273	0	0.00272	0	0.00269	0
0.00276	0	0.00275	0	0.00272	0
0.0028	0	0.00278	0	0.00275	0
0.00283	0	0.00281	0	0.00278	0
0.00286	0	0.00284	0	0.00281	0
0.00289	0	0.00287	0	0.00284	0
0.00292	0	0.0029	0	0.00288	0
0.00295	0	0.00294	0	0.00291	0
0.00299	0	0.00297	0	0.00294	0
0.00302	0	0.003	0	0.00297	0
0.00305	0	0.00303	0	0.003	0
0.00308	0	0.00306	0	0.00304	0
0.00312	0	0.0031	0	0.00307	0
0.00315	0	0.00313	0	0.0031	0
0.00318	0	0.00316	0	0.00313	0
0.00321	0	0.0032	0	0.00317	0
0.00325	0	0.00323	0	0.0032	0
0.00328	0	0.00326	0	0.00323	0
0.00332	0	0.0033	0	0.00327	0
0.00335	0	0.00333	0	0.0033	0
0.00338	0	0.00336	0	0.00333	0
0.00342	0	0.0034	0	0.00337	0
0.00345	0	0.00343	0	0.0034	0
0.00349	0	0.00347	0	0.00344	0
0.00352	0	0.0035	0	0.00347	0
0.00356	0	0.00354	0	0.00351	0
0.00359	0	0.00357	0	0.00354	0
0.00363	0	0.00361	0	0.00358	0
0.00366	0	0.00364	0	0.00361	0
0.0037	0	0.00368	0	0.00365	0
0.00374	0	0.00372	0	0.00368	0
0.00377	0	0.00375	0	0.00372	0
0.00381	0	0.00379	0	0.00376	0
0.00384	0	0.00382	0	0.00379	0
0.00388	0	0.00386	0	0.00383	0
0.00392	0	0.0039	0	0.00386	0
0.00395	0	0.00393	0	0.0039	0
0.00399	0	0.00397	0	0.00394	0
0.00403	0	0.00401	0	0.00398	0
0.00407	0	0.00405	0	0.00401	0
0.0041	0	0.00408	0	0.00405	0
0.00414	0	0.00412	0	0.00409	0
0.00418	0	0.00416	0	0.00413	0
0.00422	0	0.0042	0	0.00416	0
0.00426	0	0.00423	0	0.0042	0
0.00429	0	0.00427	0	0.00424	0
0.00433	0	0.00431	0	0.00428	0
0.00437	0	0.00435	0	0.00432	0
0.00441	0	0.00439	0	0.00436	0
0.00445	0	0.00443	0	0.00439	0
0.00449	0	0.00447	0	0.00443	0
0.00453	0	0.00451	0	0.00447	0
0.00457	0	0.00455	0	0.00451	0
0.00461	0	0.00459	0	0.00455	0
0.00465	0	0.00463	0	0.00459	0
0.00469	0	0.00467	0	0.00463	0
0.00473	0	0.00471	0	0.00467	0
0.00477	0	0.00475	0	0.00471	0
0.00481	0	0.00479	0	0.00475	0
0.00485	0	0.00483	0	0.00479	0
0.00489	0	0.00487	0	0.00483	0
0.00493	0	0.00491	0	0.00488	0
0.00498	0	0.00495	0	0.00492	0
0.00502	0	0.00499	0	0.00496	0
0.00506	0	0.00504	0	0.005	0
0.0051	0	0.00508	0	0.00504	0
0.00514	0	0.00512	0	0.00508	0
0.00519	0	0.00516	0	0.00513	0
0.00523	0	0.0052	0	0.00517	0
0.00527	0	0.00525	0	0.00521	0
0.00531	0	0.00529	0	0.00525	0
0.00536	0	0.00533	0	0.0053	0
0.0054	0	0.00538	0	0.00534	0
0.00544	0	0.00542	0	0.00538	0
0.00549	0	0.00546	0	0.00543	0
0.00553	0	0.00551	0	0.00547	0
0.00557	0	0.00555	0	0.00551	0
0.00562	0	0.00559	0	0.00556	0
0.00566	0	0.00564	0	0.0056	0
0.00571	0	0.00568	0	0.00564	0
0.00575	0	0.00573	0	0.00569	0
0.0058	0	0.00577	0	0.00573	0
0.00584	0	0.00582	0	0.00578	0
0.00589	0	0.00586	0	0.00582	0
0.00593	0	0.00591	0	0.00587	0
0.00598	0	0.00595	0	0.00591	0
0.00602	0	0.006	0	0.00596	0
0.00607	0	0.00604	0	0.006	0
0.00611	0	0.00609	0	0.00605	0
0.00616	0	0.00613	0	0.00609	0
0.00621	0	0.00618	0	0.00614	0
0.00625	0	0.00623	0	0.00619	0
0.0063	0	0.00627	0	0.00623	0
0.00635	0	0.00632	0	0.00628	0
0.00639	0	0.00637	0	0.00633	0
0.00644	0	0.00641	0	0.00637	0
0.00649	0	0.00646	0	0.00642	0
0.00654	0	0.00651	0	0.00647	0
0.00658	0	0.00656	0	0.00652	0
0.00663	0	0.0066	0	0.00656	0
0.00668	0	0.00665	0	0.00661	0
0.00673	0	0.0067	0	0.00666	0
0.00678	0	0.00675	0	0.00671	0
0.00683	0	0.0068	0	0.00675	0
0.00687	0	0.00685	0	0.0068	0
0.00692	0	0.0069	0	0.00685	0
0.00697	0	0.00694	0	0.0069	0
0.00702	0	0.00699	0	0.00695	0
0.00707	0	0.00704	0	0.007	0
0.00712	0	0.00709	0	0.00705	0
0.00717	0	0.00714	0	0.0071	0
0.00722	0	0.00719	0	0.00715	0
0.00727	0	0.00724	0	0.0072	0
0.00732	0	0.00729	0	0.00725	0
0.00737	0	0.00734	0	0.0073	0
0.00742	0	0.00739	0	0.00735	0
0.00747	0	0.00744	0	0.0074	0
0.00752	0	0.00749	0	0.00745	0
0.00757	0	0.00754	0	0.0075	0
0.00763	0	0.0076	0	0.00755	0
0.00768	0	0.00765	0	0.0076	0
0.00773	0	0.0077	0	0.00766	0
0.00778	0	0.00775	0	0.00771	0
0.00783	0	0.0078	0	0.00776	0
0.00789	0	0.00785	0	0.00781	0
0.00794	0	0.00791	0	0.00786	0
0.00799	0	0.00796	0	0.00792	0
0.00804	0	0.00801	0	0.00797	0
0.0081	0	0.00807	0	0.00802	0
0.00815	0	0.00812	0	0.00807	0
0.0082	0	0.00817	0	0.00813	0
0.00826	0	0.00822	0	0.00818	0
0.00831	0	0.00828	0	0.00823	0
0.00836	0	0.00833	0	0.00829	0
0.00842	0	0.00839	0	0.00834	0
0.00847	0	0.00844	0	0.00839	0
0.00853	0	0.00849	0	0.00845	0
0.00858	0	0.00855	0	0.0085	0
0.00863	0	0.0086	0	0.00856	0
0.00869	0	0.00866	0	0.00861	0
0.00874	0	0.00871	0	0.00867	0
0.0088	0	0.00877	0	0.00872	0
0.00885	0	0.00882	0	0.00877	0
0.00891	0	0.00888	0	0.00883	0
0.00897	0	0.00893	0	0.00889	0
0.00902	0	0.00899	0	0.00894	0
0.00908	0	0.00905	0	0.009	0
0.00913	0	0.0091	0	0.00905	0
0.00919	0	0.00916	0	0.00911	0
0.00925	0	0.00921	0	0.00916	0
0.0093	0	0.00927	0	0.00922	0
0.00936	0	0.00933	0	0.00928	0
0.00942	0	0.00938	0	0.00933	0
0.00948	0	0.00944	0	0.00939	0
0.00953	0	0.0095	0	0.00945	0
0.00959	0	0.00956	0	0.00951	0
0.00965	0	0.00962	0	0.00956	0
0.00971	0	0.00967	0	0.00962	0
0.00976	0	0.00973	0	0.00968	0
0.00982	0	0.00979	0	0.00974	0
0.00988	0	0.00985	0	0.0098	0
0.00994	0	0.00991	0	0.00985	0
0.01	0	0.00996	0	0.00991	0
0.01006	0	0.01002	0	0.00997	0
0.01012	0	0.01008	0	0.01003	0
0.01018	0	0.01014	0	0.01009	0
0.01024	0	0.0102	0	0.01015	0
0.01029	0	0.01026	0	0.01021	0
0.01035	0	0.01032	0	0.01027	0
0.01041	0	0.01038	0	0.01033	0
0.01047	0	0.01044	0	0.01039	0
0.01054	0	0.0105	0	0.01045	0
0.0106	0	0.01056	0	0.01051	0
0.01066	0	0.01062	0	0.01057	0
0.01072	0	0.01068	0	0.01063	0
0.01078	0	0.01074	0	0.01069	0
0.01084	0	0.0108	0	0.01075	0
0.0109	0	0.01087	0	0.01081	0
0.01096	0	0.01093	0	0.01087	0
0.01102	0	0.01099	0	0.01094	0
0.01109	0	0.01105	0	0.011	0
0.01115	0	0.01111	0	0.01106	0
0.01121	0	0.01117	0	0.01112	0
0.01127	0	0.01124	0	0.01118	0
0.01134	0	0.0113	0	0.01125	0
0.0114	0	0.01136	0	0.01131	0
0.01146	0	0.01142	0	0.01137	0
0.01152	0	0.01149	0	0.01143	0
0.01159	0	0.01155	0	0.0115	0
0.01165	0	0.01162	0	0.01156	0
0.01172	0	0.01168	0	0.01162	0
0.01178	0	0.01174	0	0.01169	0
0.01184	0	0.01181	0	0.01175	0
0.01191	0	0.01187	0	0.01181	0
0.01197	0	0.01193	0	0.01188	0
0.01204	0	0.012	0	0.01194	0
0.0121	0	0.01206	0	0.01201	0
0.01217	0	0.01213	0	0.01207	0
0.01223	0	0.01219	0	0.01214	0
0.0123	0	0.01226	0	0.0122	0
0.01236	0	0.01232	0	0.01227	0
0.01243	0	0.01239	0	0.01233	0
0.01249	0	0.01246	0	0.0124	0
0.01256	0	0.01252	0	0.01246	0
0.01262	0	0.01259	0	0.01253	0
0.01269	0	0.01265	0	0.0126	0
0.01276	0	0.01272	0	0.01266	0
0.01282	0	0.01278	0	0.01273	0
0.01289	0	0.01285	0	0.01279	0
0.01296	0	0.01292	0	0.01286	0
0.01302	0	0.01299	0	0.01293	0
0.01309	0	0.01305	0	0.01299	0
0.01316	0	0.01312	0	0.01306	0
0.01323	0	0.01319	0	0.01313	0
0.0133	0	0.01326	0	0.0132	0
0.01336	0	0.01332	0	0.01326	0
0.01343	0	0.01339	0	0.01333	0
0.0135	0	0.01346	0	0.0134	0
0.01357	0	0.01353	0	0.01347	0
0.01364	0	0.0136	0	0.01354	0
0.01371	0	0.01367	0	0.01361	0
0.01377	0	0.01374	0	0.01367	0
0.01384	0	0.0138	0	0.01374	0
0.01391	0	0.01387	0	0.01381	0
0.01398	0	0.01394	0	0.01388	0
0.01405	0	0.01401	0	0.01395	0
0.01412	0	0.01408	0	0.01402	0
0.01419	0	0.01415	0	0.01409	0
0.01426	0	0.01422	0	0.01416	0
0.01433	0	0.01429	0	0.01423	0
0.0144	0	0.01436	0	0.0143	0
0.01447	0	0.01443	0	0.01437	0
0.01455	0	0.01451	0	0.01444	0
0.01462	0	0.01458	0	0.01451	0
0.01469	0	0.01465	0	0.01458	0
0.01476	0	0.01472	0	0.01466	0
0.01483	0	0.01479	0	0.01473	0
0.0149	0	0.01486	0	0.0148	0
0.01498	0	0.01493	0	0.01487	0
0.01505	0	0.015	0	0.01494	0
0.01512	0	0.01508	0	0.01501	0
0.01519	0	0.01515	0	0.01509	0
0.01526	0	0.01522	0	0.01516	0
0.01534	0	0.0153	0	0.01523	0
0.01541	0	0.01537	0	0.0153	0
0.01548	0	0.01544	0	0.01538	0
0.01556	0	0.01551	0	0.01545	0
0.01563	0	0.01559	0	0.01552	0
0.0157	0	0.01566	0	0.0156	0
0.01578	0	0.01573	0	0.01567	0
0.01585	0	0.01581	0	0.01574	0
0.01593	0	0.01588	0	0.01582	0
0.016	0	0.01596	0	0.01589	0
0.01608	0	0.01603	0	0.01597	0
0.01615	0	0.01611	0	0.01604	0
0.01623	0	0.01618	0	0.01612	0
0.0163	0	0.01626	0	0.01619	0
0.01638	0	0.01633	0	0.01627	0
0.01645	0	0.01641	0	0.01634	0
0.01653	0	0.01648	0	0.01642	0
0.0166	0	0.01656	0	0.01649	0
0.01668	0	0.01663	0	0.01657	0
0.01675	0	0.01671	0	0.01664	0
0.01683	0	0.01679	0	0.01672	0
0.01691	0	0.01686	0	0.0168	0
0.01698	0	0.01694	0	0.01687	0
0.01706	0	0.01702	0	0.01695	0
0.01714	0	0.01709	0	0.01703	0
0.01722	0	0.01717	0	0.0171	0
0.01729	0	0.01725	0	0.01718	0
0.01737	0	0.01733	0	0.01726	0
0.01745	0	0.0174	0	0.01733	0
0.01753	0	0.01748	0	0.01741	0
0.0176	0	0.01756	0	0.01749	0
0.01768	0	0.01764	0	0.01757	0
0.01776	0	0.01772	0	0.01765	0
0.01784	0	0.01779	0	0.01772	0
0.01792	0	0.01787	0	0.0178	0
0.018	0	0.01795	0	0.01788	0
0.01808	0	0.01803	0	0.01796	0
0.01816	0	0.01811	0	0.01804	0
0.01823	0	0.01819	0	0.01812	0
0.01831	0	0.01827	0	0.0182	0
0.01839	0	0.01835	0	0.01828	0
0.01847	0	0.01843	0	0.01836	0
0.01855	0	0.01851	0	0.01844	0
0.01863	0	0.01859	0	0.01852	0
0.01872	0	0.01867	0	0.0186	0
0.0188	0	0.01875	0	0.01868	0
0.01888	0	0.01883	0	0.01876	0
0.01896	0	0.01891	0	0.01884	0
0.01904	0	0.01899	0	0.01892	0
0.01912	0	0.01907	0	0.019	0
0.0192	0	0.01915	0	0.01908	0
0.01928	0	0.01924	0	0.01916	0
0.01937	0	0.01932	0	0.01925	0
0.01945	0	0.0194	0	0.01933	0
0.01953	0	0.01948	0	0.01941	0
0.01961	0	0.01956	0	0.01949	0
0.01969	0	0.01965	0	0.01957	0
0.01978	0	0.01973	0	0.01966	0
0.01986	0	0.01981	0	0.01974	0
0.01994	0	0.01989	0	0.01982	0
0.02003	0	0.01998	0	0.0199	0
0.02011	0	0.02006	0	0.01999	0
0.02019	0	0.02015	0	0.02007	0
0.02028	0	0.02023	0	0.02015	0
0.02036	0	0.02031	0	0.02024	0
0.02045	0	0.0204	0	0.02032	0
0.02053	0	0.02048	0	0.02041	0
0.02061	0	0.02057	0	0.02049	0
0.0207	0	0.02065	0	0.02058	0
0.02078	0	0.02073	0	0.02066	0
0.02087	0	0.02082	0	0.02074	0
0.02095	0	0.0209	0	0.02083	0
0.02104	0	0.02099	0	0.02091	0
0.02112	0	0.02108	0	0.021	0
0.02121	0	0.02116	0	0.02109	0
0.0213	0	0.02125	0	0.02117	0
0.02138	0	0.02133	0	0.02126	0
0.02147	0	0.02142	0	0.02134	0
0.02156	0	0.0215	0	0.02143	0
0.02164	0	0.02159	0	0.02151	0
0.02173	0	0.02168	0	0.0216	0
0.02182	0	0.02176	0	0.02169	0
0.0219	0	0.02185	0	0.02177	0
0.02199	0	0.02194	0	0.02186	0
0.02208	0	0.02203	0	0.02195	0
0.02216	0	0.02211	0	0.02204	0
0.02225	0	0.0222	0	0.02212	0
0.02234	0	0.02229	0	0.02221	0
0.02243	0	0.02238	0	0.0223	0
0.02252	0	0.02246	0	0.02239	0
0.02261	0	0.02255	0	0.02247	0
0.02269	0	0.02264	0	0.02256	0
0.02278	0	0.02273	0	0.02265	0
0.02287	0	0.02282	0	0.02274	0
0.02296	0	0.02291	0	0.02283	0
0.02305	0	0.023	0	0.02292	0
0.02314	0	0.02309	0	0.02301	0
0.02323	0	0.02318	0	0.0231	0
0.02332	0	0.02327	0	0.02319	0
0.02341	0	0.02336	0	0.02328	0
0.0235	0	0.02345	0	0.02337	0
0.02359	0	0.02354	0	0.02346	0
0.02368	0	0.02363	0	0.02355	0
0.02377	0	0.02372	0	0.02364	0
0.02386	0	0.02381	0	0.02373	0
0.02395	0	0.0239	0	0.02382	0
0.02404	0	0.02399	0	0.02391	0
0.02414	0	0.02408	0	0.024	0
0.02423	0	0.02417	0	0.02409	0
0.02432	0	0.02426	0	0.02418	0
0.02441	0	0.02436	0	0.02428	0
0.0245	0	0.02445	0	0.02437	0
0.0246	0	0.02454	0	0.02446	0
0.02469	0	0.02463	0	0.02455	0
0.02478	0	0.02473	0	0.02464	0
0.02487	0	0.02482	0	0.02474	0
0.02497	0	0.02491	0	0.02483	0
0.02506	0	0.025	0	0.02492	0
0.02515	0	0.0251	0	0.02501	0
0.02525	0	0.02519	0	0.02511	0
0.02534	0	0.02528	0	0.0252	0
0.02543	0	0.02538	0	0.0253	0
0.02553	0	0.02547	0	0.02539	0
0.02562	0	0.02557	0	0.02548	0
0.02572	0	0.02566	0	0.02558	0
0.02581	0	0.02576	0	0.02567	0
0.02591	0	0.02585	0	0.02577	0
0.026	0	0.02594	0	0.02586	0
0.0261	0	0.02604	0	0.02595	0
0.02619	0	0.02613	0	0.02605	0
0.02629	0	0.02623	0	0.02615	0
0.02638	0	0.02633	0	0.02624	0
0.02648	0	0.02642	0	0.02634	0
0.02657	0	0.02652	0	0.02643	0
0.02667	0	0.02661	0	0.02653	0
0.02677	0	0.02671	0	0.02662	0
0.02686	0	0.0268	0	0.02672	0
0.02696	0	0.0269	0	0.02682	0
0.02706	0	0.027	0	0.02691	0
0.02715	0	0.0271	0	0.02701	0
0.02725	0	0.02719	0	0.02711	0
0.02735	0	0.02729	0	0.0272	0
0.02744	0	0.02739	0	0.0273	0
0.02754	0	0.02748	0	0.0274	0
0.02764	0	0.02758	0	0.0275	0
0.02774	0	0.02768	0	0.02759	0
0.02784	0	0.02778	0	0.02769	0
0.02793	0	0.02788	0	0.02779	0
0.02803	0	0.02798	0	0.02789	0
0.02813	0	0.02807	0	0.02799	0
0.02823	0	0.02817	0	0.02808	0
0.02833	0	0.02827	0	0.02818	0
0.02843	0	0.02837	0	0.02828	0
0.02853	0	0.02847	0	0.02838	0
0.02863	0	0.02857	0	0.02848	0
0.02873	0	0.02867	0	0.02858	0
0.02883	0	0.02877	0	0.02868	0
0.02893	0	0.02887	0	0.02878	0
0.02903	0	0.02897	0	0.02888	0
0.02913	0	0.02907	0	0.02898	0
0.02923	0	0.02917	0	0.02908	0
0.02933	0	0.02927	0	0.02918	0
0.02943	0	0.02937	0	0.02928	0
0.02953	0	0.02947	0	0.02938	0
0.02963	0	0.02957	0	0.02948	0
0.02973	0	0.02968	0	0.02959	0
0.02984	0	0.02978	0	0.02969	0
0.02994	0	0.02988	0	0.02979	0
0.03004	0	0.02998	0	0.02989	0
0.03014	0	0.03008	0	0.02999	0
0.03024	0	0.03018	0	0.03009	0
0.03035	0	0.03029	0	0.0302	0
0.03045	0	0.03039	0	0.0303	0
0.03055	0	0.03049	0	0.0304	0
0.03066	0	0.0306	0	0.0305	0
0.03076	0	0.0307	0	0.03061	0
0.03086	0	0.0308	0	0.03071	0
0.03097	0	0.0309	0	0.03081	0
0.03107	0	0.03101	0	0.03092	0
0.03117	0	0.03111	0	0.03102	0
0.03128	0	0.03122	0	0.03112	0
0.03138	0	0.03132	0	0.03123	0
0.03149	0	0.03142	0	0.03133	0
0.03159	0	0.03153	0	0.03144	0
0.0317	0	0.03163	0	0.03154	0
0.0318	0	0.03174	0	0.03165	0
0.03191	0	0.03184	0	0.03175	0
0.03201	0	0.03195	0	0.03186	0
0.03212	0	0.03205	0	0.03196	0
0.03222	0	0.03216	0	0.03207	0
0.03233	0	0.03227	0	0.03217	0
0.03243	0	0.03237	0	0.03228	0
0.03254	0	0.03248	0	0.03238	0
0.03265	0	0.03258	0	0.03249	0
0.03275	0	0.03269	0	0.03259	0
0.03286	0	0.0328	0	0.0327	0
0.03297	0	0.0329	0	0.03281	0
0.03307	0	0.03301	0	0.03292	0
0.03318	0	0.03312	0	0.03302	0
0.03329	0	0.03322	0	0.03313	0
0.0334	0	0.03333	0	0.03324	0
0.0335	0	0.03344	0	0.03334	0
0.03361	0	0.03355	0	0.03345	0
0.03372	0	0.03365	0	0.03356	0
0.03383	0	0.03376	0	0.03367	0
0.03394	0	0.03387	0	0.03377	0
0.03405	0	0.03398	0	0.03388	0
0.03415	0	0.03409	0	0.03399	0
0.03426	0	0.0342	0	0.0341	0
0.03437	0	0.03431	0	0.03421	0
0.03448	0	0.03442	0	0.03432	0
0.03459	0	0.03453	0	0.03443	0
0.0347	0	0.03463	0	0.03454	0
0.03481	0	0.03474	0	0.03465	0
0.03492	0	0.03485	0	0.03476	0
0.03503	0	0.03496	0	0.03487	0
0.03514	0	0.03507	0	0.03498	0
0.03525	0	0.03519	0	0.03509	0
0.03536	0	0.0353	0	0.0352	0
0.03547	0	0.03541	0	0.03531	0
0.03558	0	0.03552	0	0.03542	0
0.03569	0	0.03563	0	0.03553	0
0.03581	0	0.03574	0	0.03564	0
0.03592	0	0.03585	0	0.03575	0
0.03603	0	0.03596	0	0.03586	0
0.03614	0	0.03607	0	0.03597	0
0.03625	0	0.03619	0	0.03609	0
0.03637	0	0.0363	0	0.0362	0
0.03648	0	0.03641	0	0.03631	0
0.03659	0	0.03652	0	0.03642	0
0.0367	0	0.03664	0	0.03653	0
0.03682	0	0.03675	0	0.03665	0
0.03693	0	0.03686	0	0.03676	0
0.03704	0	0.03698	0	0.03687	0
0.03716	0	0.03709	0	0.03699	0
0.03727	0	0.0372	0	0.0371	0
0.03738	0	0.03732	0	0.03721	0
0.0375	0	0.03743	0	0.03733	0
0.03761	0	0.03754	0	0.03744	0
0.03773	0	0.03766	0	0.03755	0
0.03784	0	0.03777	0	0.03767	0
0.03796	0	0.03789	0	0.03778	0
0.03807	0	0.038	0	0.0379	0
0.03818	0	0.03812	0	0.03801	0
0.0383	0	0.03823	0	0.03813	0
0.03842	0	0.03835	0	0.03824	0
0.03853	0	0.03846	0	0.03836	0
0.03865	0	0.03858	0	0.03847	0
0.03876	0	0.03869	0	0.03859	0
0.03888	0	0.03881	0	0.03871	0
0.03899	0	0.03893	0	0.03882	0
0.03911	0	0.03904	0	0.03894	0
0.03923	0	0.03916	0	0.03905	0
0.03934	0	0.03927	0	0.03917	0
0.03946	0	0.03939	0	0.03929	0
0.03958	0	0.03951	0	0.0394	0
0.0397	0	0.03963	0	0.03952	0
0.03981	0	0.03974	0	0.03964	0
0.03993	0	0.03986	0	0.03975	0
0.04005	0	0.03998	0	0.03987	0
0.04017	0	0.0401	0	0.03999	0
0.04028	0	0.04021	0	0.04011	0
0.0404	0	0.04033	0	0.04023	0
0.04052	0	0.04045	0	0.04034	0
0.04064	0	0.04057	0	0.04046	0
0.04076	0	0.04069	0	0.04058	0
0.04088	0	0.04081	0	0.0407	0
0.041	0	0.04093	0	0.04082	0
0.04112	0	0.04104	0	0.04094	0
0.04124	0	0.04116	0	0.04106	0
0.04136	0	0.04128	0	0.04118	0
0.04148	0	0.0414	0	0.0413	0
0.0416	0	0.04152	0	0.04142	0
0.04172	0	0.04164	0	0.04154	0
0.04184	0	0.04176	0	0.04166	0
0.04196	0	0.04188	0	0.04178	0
0.04208	0	0.04201	0	0.0419	0
0.0422	0	0.04213	0	0.04202	0
0.04232	0	0.04225	0	0.04214	0
0.04244	0	0.04237	0	0.04226	0
0.04256	0	0.04249	0	0.04238	0
0.04268	0	0.04261	0	0.0425	0
0.04281	0	0.04273	0	0.04262	0
0.04293	0	0.04285	0	0.04274	0
0.04305	0	0.04298	0	0.04287	0
0.04317	0	0.0431	0	0.04299	0
0.04329	0	0.04322	0	0.04311	0
0.04342	0	0.04334	0	0.04323	0
0.04354	0	0.04347	0	0.04336	0
0.04366	0	0.04359	0	0.04348	0
0.04379	0	0.04371	0	0.0436	0
0.04391	0	0.04383	0	0.04372	0
0.04403	0	0.04396	0	0.04385	0
0.04416	0	0.04408	0	0.04397	0
0.04428	0	0.04421	0	0.0441	0
0.0444	0	0.04433	0	0.04422	0
0.04453	0	0.04445	0	0.04434	0
0.04465	0	0.04458	0	0.04447	0
0.04478	0	0.0447	0	0.04459	0
0.0449	0	0.04483	0	0.04471	0
0.04503	0	0.04495	0	0.04484	0
0.04515	0	0.04508	0	0.04496	0
0.04528	0	0.0452	0	0.04509	0
0.0454	0	0.04533	0	0.04521	0
0.04553	0	0.04545	0	0.04534	0
0.04565	0	0.04558	0	0.04546	0
0.04578	0	0.0457	0	0.04559	0
0.04591	0	0.04583	0	0.04572	0
0.04603	0	0.04596	0	0.04584	0
0.04616	0	0.04608	0	0.04597	0
0.04629	0	0.04621	0	0.0461	0
0.04641	0	0.04634	0	0.04622	0
0.04654	0	0.04646	0	0.04635	0
0.04667	0	0.04659	0	0.04648	0
0.04679	0	0.04672	0	0.0466	0
0.04692	0	0.04684	0	0.04673	0
0.04705	0	0.04697	0	0.04686	0
0.04718	0	0.0471	0	0.04698	0
0.04731	0	0.04723	0	0.04711	0
0.04743	0	0.04736	0	0.04724	0
0.04756	0	0.04748	0	0.04737	0
0.04769	0	0.04761	0	0.0475	0
0.04782	0	0.04774	0	0.04763	0
0.04795	0	0.04787	0	0.04775	0
0.04808	0	0.048	0	0.04788	0
0.04821	0	0.04813	0	0.04801	0
0.04834	0	0.04826	0	0.04814	0
0.04847	0	0.04839	0	0.04827	0
0.04859	0	0.04852	0	0.0484	0
0.04872	0	0.04865	0	0.04853	0
0.04885	0	0.04878	0	0.04866	0
0.04899	0	0.04891	0	0.04879	0
0.04912	0	0.04904	0	0.04892	0
0.04925	0	0.04917	0	0.04905	0
0.04938	0	0.0493	0	0.04918	0
0.04951	0	0.04943	0	0.04931	0
0.04964	0	0.04956	0	0.04944	0
0.04977	0	0.04969	0	0.04957	0
0.0499	0	0.04982	0	0.0497	0
0.05003	0	0.04995	0	0.04983	0
0.05017	0	0.05008	0	0.04997	0
0.0503	0	0.05022	0	0.0501	0
0.05043	0	0.05035	0	0.05023	0
0.05056	0	0.05048	0	0.05036	0
0.05069	0	0.05061	0	0.05049	0
0.05083	0	0.05075	0	0.05063	0
0.05096	0	0.05088	0	0.05076	0
0.05109	0	0.05101	0	0.05089	0
0.05123	0	0.05115	0	0.05103	0
0.05136	0	0.05128	0	0.05116	0
0.05149	0	0.05141	0	0.05129	0
0.05163	0	0.05155	0	0.05142	0
0.05176	0	0.05168	0	0.05156	0
0.0519	0	0.05181	0	0.05169	0
0.05203	0	0.05195	0	0.05183	0
0.05216	0	0.05208	0	0.05196	0
0.0523	0	0.05222	0	0.0521	0
0.05243	0	0.05235	0	0.05223	0
0.05257	0	0.05249	0	0.05236	0
0.0527	0	0.05262	0	0.0525	0
0.05284	0	0.05276	0	0.05263	0
0.05297	0	0.05289	0	0.05277	0
0.05311	0	0.05303	0	0.05291	0
0.05325	0	0.05316	0	0.05304	0
0.05338	0	0.0533	0	0.05318	0
0.05352	0	0.05344	0	0.05331	0
0.05365	0	0.05357	0	0.05345	0
0.05379	0	0.05371	0	0.05358	0
0.05393	0	0.05384	0	0.05372	0
0.05406	0	0.05398	0	0.05386	0
0.0542	0	0.05412	0	0.05399	0
0.05434	0	0.05425	0	0.05413	0
0.05448	0	0.05439	0	0.05427	0
0.05461	0	0.05453	0	0.05441	0
0.05475	0	0.05467	0	0.05454	0
0.05489	0	0.05481	0	0.05468	0
0.05503	0	0.05494	0	0.05482	0
0.05517	0	0.05508	1	0.05496	0
0.0553	0	0.05522	0	0.05509	0
0.05544	0	0.05536	0	0.05523	0
0.05558	0	0.0555	0	0.05537	0
0.05572	0	0.05563	0	0.05551	0
0.05586	0	0.05577	0	0.05565	0
0.056	0	0.05591	0	0.05579	0
0.05614	0	0.05605	0	0.05593	0
0.05628	0	0.05619	0	0.05607	0
0.05642	0	0.05633	0	0.05621	0
0.05656	0	0.05647	0	0.05635	0
0.0567	0	0.05661	0	0.05649	0
0.05684	0	0.05675	0	0.05663	0
0.05698	0	0.05689	0	0.05677	0
0.05712	0	0.05703	0	0.05691	0
0.05726	0	0.05717	0	0.05705	0
0.0574	0	0.05731	0	0.05719	0
0.05754	0	0.05746	0	0.05733	0
0.05768	0	0.0576	0	0.05747	0
0.05783	0	0.05774	0	0.05761	0
0.05797	0	0.05788	0	0.05775	0
0.05811	0	0.05802	0	0.05789	0
0.05825	0	0.05816	0	0.05804	0
0.05839	0	0.05831	0	0.05818	0
0.05854	0	0.05845	0	0.05832	0
0.05868	0	0.05859	0	0.05846	0
0.05882	0	0.05873	0	0.0586	0
0.05896	0	0.05888	0	0.05875	0
0.05911	0	0.05902	0	0.05889	0
0.05925	0	0.05916	0	0.05903	0
0.05939	0	0.05931	0	0.05918	0
0.05954	0	0.05945	0	0.05932	0
0.05968	0	0.05959	0	0.05946	0
0.05983	0	0.05974	0	0.05961	0
0.05997	0	0.05988	0	0.05975	0
0.06011	0	0.06003	0	0.05989	0
0.06026	0	0.06017	0	0.06004	0
0.0604	0	0.06031	0	0.06018	0
0.06055	0	0.06046	0	0.06033	0
0.06069	0	0.0606	0	0.06047	0
0.06084	0	0.06075	0	0.06062	0
0.06098	0	0.06089	0	0.06076	0
0.06113	0	0.06104	0	0.06091	0
0.06127	0	0.06119	0	0.06105	0
0.06142	0	0.06133	0	0.0612	0
0.06157	0	0.06148	0	0.06134	0
0.06171	0	0.06162	0	0.06149	0
0.06186	0	0.06177	0	0.06164	0
0.06201	0	0.06191	0	0.06178	0
0.06215	0	0.06206	0	0.06193	0
0.0623	0	0.06221	0	0.06208	0
0.06245	0	0.06236	0	0.06222	0
0.06259	0	0.0625	0	0.06237	0
0.06274	0	0.06265	0	0.06252	0
0.06289	0	0.0628	0	0.06266	0
0.06304	0	0.06295	0	0.06281	0
0.06318	0	0.06309	0	0.06296	0
0.06333	0	0.06324	0	0.06311	0
0.06348	0	0.06339	0	0.06326	0
0.06363	0	0.06354	0	0.0634	0
0.06378	0	0.06369	0	0.06355	0
0.06393	0	0.06384	0	0.0637	0
0.06408	0	0.06398	0	0.06385	0
0.06423	0	0.06413	0	0.064	0
0.06437	0	0.06428	0	0.06415	0
0.06452	0	0.06443	1	0.0643	0
0.06467	0	0.06458	0	0.06445	0
0.06482	0	0.06473	0	0.0646	0
0.06497	0	0.06488	0	0.06474	0
0.06512	0	0.06503	0	0.06489	0
0.06527	0	0.06518	0	0.06505	0
0.06543	0	0.06533	0	0.0652	0
0.06558	0	0.06548	0	0.06535	0
0.06573	0	0.06563	0	0.0655	0
0.06588	0	0.06578	0	0.06565	0
0.06603	0	0.06594	0	0.0658	0
0.06618	0	0.06609	0	0.06595	0
0.06633	0	0.06624	0	0.0661	0
0.06648	0	0.06639	0	0.06625	0
0.06664	0	0.06654	0	0.0664	0
0.06679	0	0.06669	0	0.06656	0
0.06694	0	0.06685	0	0.06671	0
0.06709	0	0.067	0	0.06686	0
0.06725	0	0.06715	0	0.06701	0
0.0674	0	0.0673	0	0.06717	0
0.06755	0	0.06746	0	0.06732	0
0.0677	0	0.06761	0	0.06747	0
0.06786	0	0.06776	0	0.06762	0
0.06801	0	0.06792	0	0.06778	0
0.06817	0	0.06807	0	0.06793	0
0.06832	0	0.06822	0	0.06808	0
0.06847	0	0.06838	0	0.06824	0
0.06863	0	0.06853	0	0.06839	0
0.06878	0	0.06869	0	0.06855	0
0.06894	0	0.06884	0	0.0687	0
0.06909	0	0.069	0	0.06886	0
0.06925	0	0.06915	0	0.06901	0
0.0694	0	0.06931	0	0.06916	0
0.06956	0	0.06946	0	0.06932	0
0.06971	0	0.06961	0	0.06947	0
0.06987	0	0.06977	0	0.06963	0
0.07002	0	0.06993	0	0.06979	0
0.07018	0	0.07008	0	0.06994	0
0.07033	0	0.07024	0	0.0701	0
0.07049	0	0.07039	0	0.07025	0
0.07065	0	0.07055	0	0.07041	0
0.0708	0	0.07071	0	0.07057	0
0.07096	0	0.07086	0	0.07072	0
0.07112	0	0.07102	0	0.07088	0
0.07128	0	0.07118	0	0.07104	0
0.07143	0	0.07133	0	0.07119	0
0.07159	0	0.07149	0	0.07135	0
0.07175	0	0.07165	0	0.07151	0
0.07191	0	0.07181	0	0.07166	0
0.07206	0	0.07197	0	0.07182	0
0.07222	0	0.07212	0	0.07198	0
0.07238	0	0.07228	0	0.07214	0
0.07254	0	0.07244	0	0.0723	0
0.0727	0	0.0726	0	0.07246	0
0.07286	0	0.07276	0	0.07261	0
0.07302	0	0.07292	0	0.07277	0
0.07317	0	0.07308	0	0.07293	0
0.07333	0	0.07323	0	0.07309	0
0.07349	0	0.07339	0	0.07325	0
0.07365	0	0.07355	0	0.07341	0
0.07381	0	0.07371	0	0.07357	0
0.07397	0	0.07387	0	0.07373	0
0.07413	0	0.07403	0	0.07389	0
0.07429	0	0.07419	0	0.07405	0
0.07446	0	0.07436	0	0.07421	0
0.07462	0	0.07452	0	0.07437	0
0.07478	0	0.07468	0	0.07453	0
0.07494	0	0.07484	0	0.07469	0
0.0751	0	0.075	0	0.07485	0
0.07526	0	0.07516	0	0.07501	0
0.07542	0	0.07532	0	0.07518	0
0.07558	0	0.07548	0	0.07534	0
0.07575	0	0.07565	0	0.0755	0
0.07591	0	0.07581	0	0.07566	0
0.07607	0	0.07597	0	0.07582	0
0.07623	0	0.07613	0	0.07598	0
0.0764	0	0.0763	0	0.07615	0
0.07656	0	0.07646	0	0.07631	0
0.07672	0	0.07662	0	0.07647	0
0.07689	0	0.07678	0	0.07663	0
0.07705	0	0.07695	0	0.0768	0
0.07721	0	0.07711	0	0.07696	0
0.07738	0	0.07727	0	0.07712	0
0.07754	0	0.07744	0	0.07729	0
0.0777	0	0.0776	0	0.07745	0
0.07787	0	0.07777	0	0.07762	0
0.07803	0	0.07793	0	0.07778	0
0.0782	0	0.07809	0	0.07795	0
0.07836	0	0.07826	0	0.07811	0
0.07853	0	0.07842	0	0.07827	0
0.07869	0	0.07859	0	0.07844	0
0.07886	0	0.07875	0	0.0786	0
0.07902	0	0.07892	0	0.07877	0
0.07919	0	0.07909	0	0.07893	0
0.07935	0	0.07925	0	0.0791	0
0.07952	0	0.07942	0	0.07927	0
0.07969	0	0.07958	0	0.07943	0
0.07985	0	0.07975	0	0.0796	0
0.08002	0	0.07992	0	0.07976	0
0.08019	0	0.08008	0	0.07993	0
0.08035	0	0.08025	0	0.0801	0
0.08052	0	0.08042	0	0.08026	0
0.08069	0	0.08058	0	0.08043	0
0.08086	0	0.08075	0	0.0806	0
0.08102	0	0.08092	0	0.08077	0
0.08119	0	0.08109	0	0.08093	0
0.08136	0	0.08125	0	0.0811	0
0.08153	0	0.08142	0	0.08127	0
0.08169	0	0.08159	0	0.08144	0
0.08186	0	0.08176	0	0.0816	0
0.08203	0	0.08193	0	0.08177	0
0.0822	0	0.0821	0	0.08194	0
0.08237	0	0.08226	0	0.08211	0
0.08254	0	0.08243	0	0.08228	0
0.08271	0	0.0826	0	0.08245	0
0.08288	0	0.08277	0	0.08262	0
0.08305	0	0.08294	0	0.08279	0
0.08322	0	0.08311	0	0.08296	0
0.08339	0	0.08328	0	0.08313	0
0.08356	0	0.08345	0	0.08329	0
0.08373	0	0.08362	0	0.08346	0
0.0839	0	0.08379	0	0.08364	0
0.08407	0	0.08396	0	0.08381	0
0.08424	0	0.08413	0	0.08398	0
0.08441	0	0.0843	0	0.08415	0
0.08458	0	0.08447	0	0.08432	0
0.08475	0	0.08464	0	0.08449	0
0.08492	0	0.08482	0	0.08466	0
0.0851	0	0.08499	0	0.08483	0
0.08527	0	0.08516	0	0.085	0
0.08544	0	0.08533	0	0.08518	0
0.08561	0	0.0855	0	0.08535	0
0.08579	0	0.08568	0	0.08552	0
0.08596	0	0.08585	0	0.08569	0
0.08613	0	0.08602	0	0.08586	0
0.0863	0	0.08619	0	0.08604	0
0.08648	0	0.08637	0	0.08621	0
0.08665	0	0.08654	0	0.08638	0
0.08682	0	0.08671	0	0.08656	0
0.087	0	0.08689	0	0.08673	0
0.08717	0	0.08706	0	0.0869	0
0.08734	0	0.08723	0	0.08708	0
0.08752	0	0.08741	0	0.08725	0
0.08769	0	0.08758	0	0.08742	0
0.08787	0	0.08776	0	0.0876	0
0.08804	0	0.08793	0	0.08777	0
0.08822	0	0.08811	0	0.08795	0
0.08839	0	0.08828	0	0.08812	0
0.08857	0	0.08846	0	0.0883	0
0.08874	0	0.08863	0	0.08847	0
0.08892	0	0.08881	0	0.08865	0
0.08909	0	0.08898	0	0.08882	0
0.08927	0	0.08916	0	0.089	0
0.08945	0	0.08933	0	0.08917	0
0.08962	0	0.08951	0	0.08935	0
0.0898	0	0.08969	0	0.08953	0
0.08998	0	0.08986	0	0.0897	0
0.09015	0	0.09004	0	0.08988	0
0.09033	0	0.09022	0	0.09006	0
0.09051	0	0.09039	0	0.09023	0
0.09068	0	0.09057	0	0.09041	0
0.09086	0	0.09075	0	0.09059	0
0.09104	0	0.09093	0	0.09076	0
0.09122	0	0.0911	0	0.09094	0
0.09139	0	0.09128	0	0.09112	0
0.09157	0	0.09146	0	0.0913	0
0.09175	0	0.09164	0	0.09148	0
0.09193	0	0.09182	0	0.09165	0
0.09211	0	0.09199	0	0.09183	0
0.09229	0	0.09217	0	0.09201	0
0.09247	0	0.09235	0	0.09219	0
0.09265	0	0.09253	0	0.09237	0
0.09282	0	0.09271	0	0.09255	0
0.093	0	0.09289	0	0.09273	0
0.09318	0	0.09307	0	0.09291	0
0.09336	0	0.09325	0	0.09309	0
0.09354	0	0.09343	0	0.09327	0
0.09372	0	0.09361	0	0.09345	0
0.0939	0	0.09379	0	0.09363	0
0.09409	0	0.09397	0	0.0938	0
0.09427	0	0.09415	0	0.09399	0
0.09445	0	0.09433	0	0.09417	0
0.09463	0	0.09451	0	0.09435	0
0.09481	0	0.09469	0	0.09453	0
0.09499	0	0.09488	0	0.09471	0
0.09517	0	0.09506	0	0.09489	0
0.09535	0	0.09524	0	0.09507	0
0.09554	0	0.09542	0	0.09525	0
0.09572	0	0.0956	0	0.09544	0
0.0959	0	0.09578	0	0.09562	0
0.09608	0	0.09597	0	0.0958	0
0.09627	0	0.09615	0	0.09598	0
0.09645	0	0.09633	0	0.09617	0
0.09663	0	0.09652	0	0.09635	0
0.09681	0	0.0967	0	0.09653	0
0.097	0	0.09688	0	0.09671	0
0.09718	0	0.09706	0	0.0969	0
0.09737	0	0.09725	0	0.09708	0
0.09755	0	0.09743	0	0.09726	0
0.09773	0	0.09762	0	0.09745	0
0.09792	0	0.0978	0	0.09763	0
0.0981	0	0.09799	0	0.09781	0
0.09829	0	0.09817	0	0.098	0
0.09847	0	0.09835	0	0.09818	0
0.09866	0	0.09854	0	0.09837	0
0.09884	0	0.09872	0	0.09855	0
0.09903	0	0.09891	0	0.09874	0
0.09921	0	0.09909	0	0.09892	0
0.0994	0	0.09928	0	0.09911	0
0.09958	0	0.09946	0	0.09929	0
0.09977	0	0.09965	0	0.09948	0
0.09996	0	0.09984	0	0.09967	0
0.10014	0	0.10002	0	0.09985	0
0.10033	0	0.10021	0	0.10004	0
0.10051	0	0.1004	0	0.10022	0
0.1007	0	0.10058	0	0.10041	0
0.10089	0	0.10077	0	0.1006	0
0.10108	0	0.10096	0	0.10079	0
0.10126	0	0.10114	0	0.10097	0
0.10145	0	0.10133	0	0.10116	0
0.10164	0	0.10152	0	0.10135	0
0.10183	0	0.10171	0	0.10153	0
0.10201	0	0.10189	0	0.10172	0
0.1022	0	0.10208	0	0.10191	0
0.10239	0	0.10227	0	0.1021	0
0.10258	0	0.10246	0	0.10229	0
0.10277	0	0.10265	0	0.10247	0
0.10296	0	0.10284	0	0.10266	0
0.10315	0	0.10303	0	0.10285	0
0.10334	0	0.10322	0	0.10304	0
0.10352	0	0.1034	0	0.10323	0
0.10371	0	0.10359	0	0.10342	0
0.1039	0	0.10378	0	0.10361	0
0.10409	0	0.10397	0	0.1038	0
0.10428	0	0.10416	0	0.10399	0
0.10447	0	0.10435	0	0.10418	0
0.10466	0	0.10454	0	0.10437	0
0.10486	0	0.10473	0	0.10456	0
0.10505	0	0.10493	0	0.10475	0
0.10524	0	0.10512	0	0.10494	0
0.10543	0	0.10531	0	0.10513	0
0.10562	0	0.1055	0	0.10532	0
0.10581	0	0.10569	0	0.10551	0
0.106	0	0.10588	0	0.1057	0
0.10619	0	0.10607	0	0.1059	0
0.10639	0	0.10626	0	0.10609	0
0.10658	0	0.10646	0	0.10628	0
0.10677	0	0.10665	0	0.10647	0
0.10696	0	0.10684	0	0.10666	0
0.10716	0	0.10703	0	0.10686	0
0.10735	0	0.10723	0	0.10705	0
0.10754	0	0.10742	0	0.10724	0
0.10774	0	0.10761	0	0.10743	0
0.10793	0	0.10781	0	0.10763	0
0.10812	0	0.108	0	0.10782	0
0.10832	0	0.10819	0	0.10801	0
0.10851	0	0.10839	0	0.10821	0
0.1087	0	0.10858	0	0.1084	0
0.1089	0	0.10878	0	0.1086	0
0.10909	0	0.10897	0	0.10879	0
0.10929	0	0.10916	0	0.10898	0
0.10948	0	0.10936	0	0.10918	0
0.10968	0	0.10955	0	0.10937	0
0.10987	0	0.10975	0	0.10957	0
0.11007	0	0.10994	0	0.10976	0
0.11026	0	0.11014	0	0.10996	0
0.11046	0	0.11033	0	0.11015	0
0.11066	0	0.11053	0	0.11035	0
0.11085	0	0.11073	0	0.11055	0
0.11105	0	0.11092	0	0.11074	0
0.11124	0	0.11112	0	0.11094	0
0.11144	0	0.11132	0	0.11113	0
0.11164	0	0.11151	0	0.11133	0
0.11183	0	0.11171	0	0.11153	0
0.11203	0	0.11191	0	0.11172	0
0.11223	0	0.1121	0	0.11192	0
0.11243	0	0.1123	0	0.11212	0
0.11262	0	0.1125	0	0.11231	0
0.11282	0	0.11269	0	0.11251	0
0.11302	0	0.11289	0	0.11271	0
0.11322	0	0.11309	0	0.11291	0
0.11342	0	0.11329	0	0.11311	0
0.11361	0	0.11349	0	0.1133	0
0.11381	0	0.11368	0	0.1135	0
0.11401	0	0.11388	0	0.1137	0
0.11421	0	0.11408	0	0.1139	0
0.11441	0	0.11428	0	0.1141	0
0.11461	0	0.11448	0	0.1143	0
0.11481	0	0.11468	0	0.1145	0
0.11501	0	0.11488	0	0.1147	0
0.11521	0	0.11508	0	0.1149	0
0.11541	0	0.11528	0	0.1151	0
0.11561	0	0.11548	0	0.11529	0
0.11581	0	0.11568	0	0.1155	0
0.11601	0	0.11588	0	0.1157	0
0.11621	0	0.11608	0	0.1159	0
0.11641	0	0.11628	0	0.1161	0
0.11661	0	0.11648	0	0.1163	0
0.11681	0	0.11668	0	0.1165	0
0.11701	0	0.11689	0	0.1167	0
0.11722	0	0.11709	0	0.1169	0
0.11742	0	0.11729	0	0.1171	0
0.11762	0	0.11749	0	0.1173	0
0.11782	0	0.11769	0	0.11751	0
0.11802	0	0.11789	0	0.11771	0
0.11823	0	0.1181	0	0.11791	0
0.11843	0	0.1183	0	0.11811	0
0.11863	0	0.1185	0	0.11831	0
0.11883	0	0.1187	0	0.11852	0
0.11904	0	0.11891	0	0.11872	0
0.11924	0	0.11911	0	0.11892	0
0.11944	0	0.11931	0	0.11912	0
0.11965	0	0.11952	0	0.11933	0
0.11985	0	0.11972	0	0.11953	0
0.12006	0	0.11992	0	0.11974	0
0.12026	0	0.12013	0	0.11994	0
0.12046	0	0.12033	0	0.12014	0
0.12067	0	0.12054	0	0.12035	0
0.12087	0	0.12074	0	0.12055	0
0.12108	0	0.12095	0	0.12076	0
0.12128	0	0.12115	0	0.12096	0
0.12149	0	0.12136	0	0.12117	0
0.12169	0	0.12156	0	0.12137	0
0.1219	0	0.12177	0	0.12158	0
0.12211	0	0.12197	0	0.12178	0
0.12231	0	0.12218	0	0.12199	0
0.12252	0	0.12238	0	0.12219	0
0.12272	0	0.12259	0	0.1224	0
0.12293	0	0.1228	0	0.12261	0
0.12314	0	0.123	0	0.12281	0
0.12334	0	0.12321	0	0.12302	0
0.12355	0	0.12342	0	0.12323	0
0.12376	0	0.12362	0	0.12343	0
0.12397	0	0.12383	0	0.12364	0
0.12417	0	0.12404	0	0.12385	0
0.12438	0	0.12425	0	0.12405	0
0.12459	0	0.12445	0	0.12426	0
0.1248	0	0.12466	0	0.12447	0
0.125	0	0.12487	0	0.12468	0
0.12521	0	0.12508	0	0.12489	0
0.12542	0	0.12529	0	0.12509	0
0.12563	0	0.1255	0	0.1253	0
0.12584	0	0.1257	0	0.12551	0
0.12605	0	0.12591	0	0.12572	0
0.12626	0	0.12612	0	0.12593	0
0.12647	0	0.12633	0	0.12614	0
0.12668	0	0.12654	0	0.12635	0
0.12689	0	0.12675	0	0.12656	0
0.1271	0	0.12696	0	0.12676	0
0.12731	0	0.12717	0	0.12697	0
0.12752	0	0.12738	0	0.12718	0
0.12773	0	0.12759	0	0.12739	0
0.12794	0	0.1278	0	0.12761	0
0.12815	0	0.12801	0	0.12782	0
0.12836	0	0.12822	0	0.12803	0
0.12857	0	0.12843	0	0.12824	0
0.12878	0	0.12864	0	0.12845	0
0.12899	0	0.12886	0	0.12866	0
0.1292	0	0.12907	0	0.12887	0
0.12942	0	0.12928	0	0.12908	0
0.12963	0	0.12949	0	0.12929	0
0.12984	0	0.1297	0	0.12951	0
0.13005	0	0.12991	0	0.12972	0
0.13026	0	0.13013	0	0.12993	0
0.13048	0	0.13034	0	0.13014	0
0.13069	0	0.13055	0	0.13035	0
0.1309	0	0.13076	0	0.13057	0
0.13112	0	0.13098	0	0.13078	0
0.13133	0	0.13119	0	0.13099	0
0.13154	0	0.1314	0	0.13121	0
0.13176	0	0.13162	0	0.13142	0
0.13197	0	0.13183	0	0.13163	0
0.13218	0	0.13205	0	0.13185	0
0.1324	0	0.13226	0	0.13206	0
0.13261	0	0.13247	0	0.13228	0
0.13283	0	0.13269	0	0.13249	0
0.13304	0	0.1329	0	0.1327	0
0.13326	0	0.13312	0	0.13292	0
0.13347	0	0.13333	0	0.13313	0
0.13369	0	0.13355	0	0.13335	0
0.1339	0	0.13376	0	0.13356	0
0.13412	0	0.13398	0	0.13378	0
0.13434	0	0.1342	0	0.13399	0
0.13455	0	0.13441	0	0.13421	0
0.13477	0	0.13463	0	0.13443	0
0.13498	0	0.13484	0	0.13464	0
0.1352	0	0.13506	0	0.13486	0
0.13542	0	0.13528	0	0.13507	0
0.13563	0	0.13549	0	0.13529	0
0.13585	0	0.13571	0	0.13551	0
0.13607	0	0.13593	0	0.13572	0
0.13629	0	0.13614	0	0.13594	0
0.1365	0	0.13636	0	0.13616	0
0.13672	0	0.13658	0	0.13638	0
0.13694	0	0.1368	0	0.13659	0
0.13716	0	0.13701	0	0.13681	0
0.13737	0	0.13723	0	0.13703	0
0.13759	0	0.13745	0	0.13725	0
0.13781	0	0.13767	0	0.13747	0
0.13803	0	0.13789	0	0.13768	0
0.13825	0	0.13811	0	0.1379	0
0.13847	0	0.13833	0	0.13812	0
0.13869	0	0.13854	0	0.13834	0
0.13891	0	0.13876	0	0.13856	0
0.13913	0	0.13898	0	0.13878	0
0.13935	0	0.1392	0	0.139	0
0.13957	0	0.13942	0	0.13922	0
0.13979	0	0.13964	0	0.13944	0
0.14001	0	0.13986	0	0.13966	0
0.14023	0	0.14008	0	0.13988	0
0.14045	0	0.1403	0	0.1401	0
0.14067	0	0.14052	0	0.14032	0
0.14089	0	0.14075	0	0.14054	0
0.14111	0	0.14097	0	0.14076	0
0.14133	0	0.14119	0	0.14098	0
0.14155	0	0.14141	0	0.1412	0
0.14178	0	0.14163	0	0.14142	0
0.142	0	0.14185	0	0.14164	0
0.14222	0	0.14207	0	0.14187	0
0.14244	0	0.1423	0	0.14209	0
0.14266	0	0.14252	0	0.14231	0
0.14289	0	0.14274	0	0.14253	0
0.14311	0	0.14296	0	0.14276	0
0.14333	0	0.14319	0	0.14298	0
0.14356	0	0.14341	0	0.1432	0
0.14378	0	0.14363	0	0.14342	0
0.144	0	0.14386	0	0.14365	0
0.14423	0	0.14408	0	0.14387	0
0.14445	0	0.1443	0	0.14409	0
0.14467	0	0.14453	0	0.14432	0
0.1449	0	0.14475	0	0.14454	0
0.14512	0	0.14497	0	0.14477	0
0.14535	0	0.1452	0	0.14499	0
0.14557	0	0.14542	0	0.14521	0
0.1458	0	0.14565	0	0.14544	0
0.14602	0	0.14587	0	0.14566	0
0.14625	0	0.1461	0	0.14589	0
0.14647	0	0.14632	0	0.14611	0
0.1467	0	0.14655	0	0.14634	0
0.14692	0	0.14677	0	0.14656	0
0.14715	0	0.147	0	0.14679	0
0.14737	0	0.14723	0	0.14702	0
0.1476	0	0.14745	0	0.14724	0
0.14783	0	0.14768	0	0.14747	0
0.14805	0	0.14791	0	0.14769	0
0.14828	0	0.14813	0	0.14792	0
0.14851	0	0.14836	0	0.14815	0
0.14873	0	0.14858	0	0.14837	0
0.14896	0	0.14881	0	0.1486	0
0.14919	0	0.14904	0	0.14883	0
0.14942	0	0.14927	0	0.14905	0
0.14964	0	0.14949	0	0.14928	0
0.14987	0	0.14972	0	0.14951	0
0.1501	0	0.14995	0	0.14974	0
0.15033	0	0.15018	0	0.14996	0
0.15056	0	0.15041	0	0.15019	0
0.15079	0	0.15063	0	0.15042	0
0.15101	0	0.15086	0	0.15065	0
0.15124	0	0.15109	0	0.15088	0
0.15147	0	0.15132	0	0.15111	0
0.1517	0	0.15155	0	0.15134	0
0.15193	0	0.15178	0	0.15157	0
0.15216	0	0.15201	0	0.1518	0
0.15239	0	0.15224	0	0.15202	0
0.15262	0	0.15247	0	0.15225	0
0.15285	0	0.1527	1	0.15248	0
0.15308	0	0.15293	0	0.15271	0
0.15331	0	0.15316	0	0.15294	0
0.15354	0	0.15339	0	0.15318	0
0.15377	0	0.15362	0	0.15341	0
0.154	0	0.15385	0	0.15364	0
0.15424	0	0.15408	0	0.15387	0
0.15447	0	0.15432	0	0.1541	0
0.1547	0	0.15455	0	0.15433	0
0.15493	0	0.15478	0	0.15456	0
0.15516	0	0.15501	0	0.15479	0
0.15539	0	0.15524	0	0.15502	0
0.15563	0	0.15547	0	0.15526	0
0.15586	0	0.15571	0	0.15549	0
0.15609	0	0.15594	0	0.15572	0
0.15632	0	0.15617	0	0.15595	0
0.15656	0	0.1564	0	0.15619	0
0.15679	0	0.15664	0	0.15642	0
0.15702	0	0.15687	0	0.15665	0
0.15726	0	0.1571	0	0.15689	0
0.15749	0	0.15734	0	0.15712	0
0.15773	0	0.15757	0	0.15735	0
0.15796	0	0.15781	0	0.15759	0
0.15819	0	0.15804	0	0.15782	0
0.15843	0	0.15827	0	0.15805	0
0.15866	0	0.15851	0	0.15829	0
0.1589	0	0.15874	0	0.15852	0
0.15913	0	0.15898	0	0.15876	0
0.15937	0	0.15921	0	0.15899	0
0.1596	0	0.15945	0	0.15923	0
0.15984	0	0.15968	0	0.15946	0
0.16007	0	0.15992	0	0.1597	0
0.16031	0	0.16015	0	0.15993	0
0.16054	0	0.16039	0	0.16017	0
0.16078	0	0.16062	0	0.1604	0
0.16102	0	0.16086	0	0.16064	0
0.16125	0	0.1611	0	0.16088	0
0.16149	0	0.16133	0	0.16111	0
0.16173	0	0.16157	0	0.16135	0
0.16196	0	0.16181	0	0.16159	0
0.1622	0	0.16204	0	0.16182	0
0.16244	0	0.16228	0	0.16206	0
0.16268	0	0.16252	0	0.1623	0
0.16291	0	0.16276	0	0.16253	0
0.16315	0	0.16299	0	0.16277	0
0.16339	0	0.16323	0	0.16301	0
0.16363	0	0.16347	0	0.16325	0
0.16387	0	0.16371	0	0.16348	0
0.1641	0	0.16395	0	0.16372	0
0.16434	0	0.16419	0	0.16396	0
0.16458	0	0.16442	0	0.1642	0
0.16482	0	0.16466	0	0.16444	0
0.16506	0	0.1649	0	0.16468	0
0.1653	0	0.16514	0	0.16492	0
0.16554	0	0.16538	0	0.16516	0
0.16578	0	0.16562	0	0.16539	0
0.16602	0	0.16586	0	0.16563	0
0.16626	0	0.1661	0	0.16587	0
0.1665	0	0.16634	0	0.16611	0
0.16674	0	0.16658	0	0.16635	0
0.16698	0	0.16682	0	0.16659	0
0.16722	0	0.16706	0	0.16684	0
0.16746	0	0.1673	0	0.16708	0
0.1677	0	0.16754	0	0.16732	0
0.16794	0	0.16778	0	0.16756	0
0.16819	0	0.16803	0	0.1678	0
0.16843	0	0.16827	0	0.16804	0
0.16867	0	0.16851	0	0.16828	0
0.16891	0	0.16875	0	0.16852	0
0.16915	0	0.16899	0	0.16877	0
0.1694	0	0.16924	0	0.16901	0
0.16964	0	0.16948	0	0.16925	0
0.16988	0	0.16972	0	0.16949	0
0.17012	0	0.16996	0	0.16973	0
0.17037	0	0.17021	0	0.16998	0
0.17061	0	0.17045	0	0.17022	0
0.17085	0	0.17069	0	0.17046	0
0.1711	0	0.17094	0	0.17071	0
0.17134	0	0.17118	0	0.17095	0
0.17158	0	0.17142	0	0.17119	0
0.17183	0	0.17167	0	0.17144	0
0.17207	0	0.17191	0	0.17168	0
0.17232	0	0.17215	0	0.17192	0
0.17256	0	0.1724	0	0.17217	0
0.17281	0	0.17264	0	0.17241	0
0.17305	0	0.17289	0	0.17266	0
0.1733	0	0.17313	0	0.1729	0
0.17354	0	0.17338	0	0.17315	0
0.17379	0	0.17362	0	0.17339	0
0.17403	0	0.17387	0	0.17364	0
0.17428	0	0.17411	0	0.17388	0
0.17452	0	0.17436	0	0.17413	0
0.17477	0	0.17461	0	0.17438	0
0.17502	0	0.17485	0	0.17462	0
0.17526	0	0.1751	0	0.17487	0
0.17551	0	0.17535	0	0.17511	0
0.17576	0	0.17559	0	0.17536	0
0.176	0	0.17584	0	0.17561	0
0.17625	0	0.17609	0	0.17585	0
0.1765	0	0.17633	0	0.1761	0
0.17675	0	0.17658	0	0.17635	0
0.17699	0	0.17683	0	0.1766	0
0.17724	0	0.17708	0	0.17684	0
0.17749	0	0.17732	0	0.17709	0
0.17774	0	0.17757	0	0.17734	0
0.17799	0	0.17782	0	0.17759	0
0.17824	0	0.17807	0	0.17783	0
0.17848	0	0.17832	0	0.17808	0
0.17873	0	0.17857	0	0.17833	0
0.17898	0	0.17882	0	0.17858	0
0.17923	0	0.17907	0	0.17883	0
0.17948	0	0.17931	0	0.17908	0
0.17973	0	0.17956	0	0.17933	0
0.17998	0	0.17981	0	0.17958	0
0.18023	0	0.18006	0	0.17983	0
0.18048	0	0.18031	0	0.18008	0
0.18073	0	0.18056	0	0.18033	0
0.18098	0	0.18081	0	0.18058	0
0.18123	0	0.18106	0	0.18083	0
0.18148	0	0.18132	0	0.18108	0
0.18173	0	0.18157	0	0.18133	0
0.18198	0	0.18182	0	0.18158	0
0.18224	0	0.18207	0	0.18183	0
0.18249	0	0.18232	0	0.18208	0
0.18274	0	0.18257	0	0.18233	0
0.18299	0	0.18282	0	0.18259	0
0.18324	0	0.18307	0	0.18284	0
0.1835	0	0.18333	0	0.18309	0
0.18375	0	0.18358	0	0.18334	0
0.184	0	0.18383	0	0.18359	0
0.18425	0	0.18408	0	0.18385	0
0.18451	0	0.18434	0	0.1841	0
0.18476	0	0.18459	0	0.18435	0
0.18501	0	0.18484	0	0.1846	0
0.18527	0	0.1851	0	0.18486	0
0.18552	0	0.18535	0	0.18511	0
0.18577	0	0.1856	0	0.18536	0
0.18603	0	0.18586	0	0.18562	0
0.18628	0	0.18611	0	0.18587	0
0.18654	0	0.18637	0	0.18613	0
0.18679	0	0.18662	0	0.18638	0
0.18705	0	0.18687	0	0.18663	0
0.1873	0	0.18713	0	0.18689	0
0.18755	0	0.18738	0	0.18714	0
0.18781	0	0.18764	0	0.1874	0
0.18807	0	0.18789	0	0.18765	0
0.18832	0	0.18815	0	0.18791	0
0.18858	0	0.1884	0	0.18816	0
0.18883	0	0.18866	0	0.18842	0
0.18909	0	0.18892	0	0.18868	0
0.18934	0	0.18917	0	0.18893	0
0.1896	0	0.18943	0	0.18919	0
0.18986	0	0.18968	0	0.18944	0
0.19011	0	0.18994	0	0.1897	0
0.19037	0	0.1902	0	0.18996	0
0.19063	0	0.19046	0	0.19021	0
0.19089	0	0.19071	0	0.19047	0
0.19114	0	0.19097	0	0.19073	0
0.1914	0	0.19123	0	0.19098	0
0.19166	0	0.19148	0	0.19124	0
0.19192	0	0.19174	0	0.1915	0
0.19217	0	0.192	0	0.19176	0
0.19243	0	0.19226	0	0.19201	0
0.19269	0	0.19252	0	0.19227	0
0.19295	0	0.19278	0	0.19253	0
0.19321	0	0.19304	0	0.19279	0
0.19347	0	0.19329	0	0.19305	0
0.19373	0	0.19355	0	0.19331	0
0.19399	0	0.19381	0	0.19357	0
0.19425	0	0.19407	0	0.19383	0
0.19451	0	0.19433	0	0.19409	0
0.19477	0	0.19459	0	0.19434	0
0.19503	0	0.19485	0	0.1946	0
0.19529	0	0.19511	0	0.19486	0
0.19555	0	0.19537	0	0.19512	0
0.19581	0	0.19563	0	0.19538	0
0.19607	0	0.19589	0	0.19565	0
0.19633	0	0.19615	0	0.19591	0
0.19659	0	0.19641	0	0.19617	0
0.19685	0	0.19667	0	0.19643	0
0.19711	0	0.19694	0	0.19669	0
0.19737	0	0.1972	0	0.19695	0
0.19764	0	0.19746	0	0.19721	0
0.1979	0	0.19772	0	0.19747	0
0.19816	0	0.19798	0	0.19773	0
0.19842	0	0.19824	0	0.198	0
0.19868	0	0.19851	0	0.19826	0
0.19895	0	0.19877	0	0.19852	0
0.19921	0	0.19903	0	0.19878	0
0.19947	0	0.1993	0	0.19905	0
0.19974	0	0.19956	0	0.19931	0
0.2	0	0.19982	0	0.19957	0
0.20026	0	0.20008	0	0.19984	0
0.20053	0	0.20035	0	0.2001	0
0.20079	0	0.20061	0	0.20036	0
0.20105	0	0.20088	0	0.20063	0
0.20132	0	0.20114	0	0.20089	0
0.20158	0	0.2014	0	0.20115	0
0.20185	0	0.20167	0	0.20142	0
0.20211	0	0.20193	0	0.20168	0
0.20238	0	0.2022	0	0.20195	0
0.20264	0	0.20246	0	0.20221	0
0.20291	0	0.20273	0	0.20248	0
0.20317	0	0.20299	0	0.20274	0
0.20344	0	0.20326	0	0.20301	0
0.2037	0	0.20352	0	0.20327	0
0.20397	0	0.20379	0	0.20354	0
0.20424	0	0.20406	0	0.2038	0
0.2045	0	0.20432	0	0.20407	0
0.20477	0	0.20459	0	0.20433	0
0.20504	0	0.20485	0	0.2046	0
0.2053	0	0.20512	0	0.20487	0
0.20557	0	0.20539	0	0.20514	0
0.20584	0	0.20566	0	0.2054	0
0.2061	0	0.20592	0	0.20567	0
0.20637	0	0.20619	0	0.20594	0
0.20664	0	0.20646	0	0.2062	0
0.20691	0	0.20672	0	0.20647	0
0.20717	0	0.20699	0	0.20674	0
0.20744	0	0.20726	0	0.20701	0
0.20771	0	0.20753	0	0.20727	0
0.20798	0	0.2078	0	0.20754	0
0.20825	0	0.20807	0	0.20781	0
0.20852	0	0.20833	0	0.20808	0
0.20879	0	0.2086	0	0.20835	0
0.20906	0	0.20887	0	0.20862	0
0.20932	0	0.20914	0	0.20889	0
0.20959	0	0.20941	0	0.20916	0
0.20986	0	0.20968	0	0.20943	0
0.21013	0	0.20995	0	0.20969	0
0.2104	0	0.21022	0	0.20996	0
0.21067	0	0.21049	0	0.21023	0
0.21094	0	0.21076	0	0.2105	0
0.21122	0	0.21103	0	0.21077	0
0.21149	0	0.2113	0	0.21105	0
0.21176	0	0.21157	0	0.21132	0
0.21203	0	0.21184	0	0.21159	0
0.2123	0	0.21212	0	0.21186	0
0.21257	0	0.21239	0	0.21213	0
0.21284	0	0.21266	0	0.2124	0
0.21311	0	0.21293	0	0.21267	0
0.21339	0	0.2132	0	0.21294	0
0.21366	0	0.21347	0	0.21321	0
0.21393	0	0.21375	0	0.21349	0
0.2142	0	0.21402	0	0.21376	0
0.21448	0	0.21429	0	0.21403	0
0.21475	0	0.21456	0	0.2143	0
0.21502	0	0.21484	0	0.21458	0
0.2153	0	0.21511	0	0.21485	0
0.21557	0	0.21538	0	0.21512	0
0.21584	0	0.21566	0	0.2154	0
0.21612	0	0.21593	0	0.21567	0
0.21639	0	0.2162	0	0.21594	0
0.21666	0	0.21648	0	0.21622	0
0.21694	0	0.21675	0	0.21649	0
0.21721	0	0.21703	0	0.21677	0
0.21749	0	0.2173	0	0.21704	0
0.21776	0	0.21757	0	0.21731	0
0.21804	0	0.21785	0	0.21759	0
0.21831	0	0.21813	0	0.21786	0
0.21859	0	0.2184	0	0.21814	0
0.21886	0	0.21868	0	0.21841	0
0.21914	0	0.21895	0	0.21869	0
0.21941	0	0.21923	0	0.21896	0
0.21969	0	0.2195	0	0.21924	0
0.21997	0	0.21978	0	0.21951	0
0.22024	0	0.22005	0	0.21979	0
0.22052	0	0.22033	0	0.22007	0
0.2208	0	0.22061	0	0.22034	0
0.22107	0	0.22088	0	0.22062	0
0.22135	0	0.22116	0	0.2209	0
0.22163	0	0.22144	0	0.22117	0
0.2219	0	0.22172	0	0.22145	0
0.22218	0	0.22199	0	0.22173	0
0.22246	0	0.22227	0	0.22201	0
0.22274	0	0.22255	0	0.22228	0
0.22302	0	0.22283	0	0.22256	0
0.22329	0	0.2231	0	0.22284	0
0.22357	0	0.22338	0	0.22312	0
0.22385	0	0.22366	0	0.2234	0
0.22413	0	0.22394	0	0.22367	0
0.22441	0	0.22422	0	0.22395	0
0.22469	0	0.2245	0	0.22423	0
0.22497	0	0.22478	0	0.22451	0
0.22525	0	0.22506	0	0.22479	0
0.22553	0	0.22534	0	0.22507	0
0.22581	0	0.22562	0	0.22535	0
0.22609	0	0.22589	0	0.22563	0
0.22637	0	0.22617	0	0.22591	0
0.22665	0	0.22645	0	0.22619	0
0.22693	0	0.22673	0	0.22647	0
0.22721	0	0.22702	0	0.22675	0
0.22749	0	0.2273	0	0.22703	0
0.22777	0	0.22758	0	0.22731	0
0.22805	0	0.22786	0	0.22759	0
0.22833	0	0.22814	0	0.22787	0
0.22861	0	0.22842	0	0.22815	0
0.2289	0	0.2287	0	0.22843	0
0.22918	0	0.22898	0	0.22872	0
0.22946	0	0.22927	0	0.229	0
0.22974	0	0.22955	0	0.22928	0
0.23002	0	0.22983	0	0.22956	0
0.23031	0	0.23011	0	0.22984	0
0.23059	0	0.23039	0	0.23013	0
0.23087	0	0.23068	0	0.23041	0
0.23116	0	0.23096	0	0.23069	0
0.23144	0	0.23124	0	0.23097	0
0.23172	0	0.23153	0	0.23126	0
0.23201	0	0.23181	0	0.23154	0
0.23229	0	0.2321	0	0.23182	0
0.23257	0	0.23238	0	0.23211	0
0.23286	0	0.23266	0	0.23239	0
0.23314	0	0.23295	0	0.23267	0
0.23343	0	0.23323	0	0.23296	0
0.23371	0	0.23352	0	0.23324	0
0.234	0	0.2338	0	0.23353	0
0.23428	0	0.23408	0	0.23381	0
0.23457	0	0.23437	0	0.2341	0
0.23485	0	0.23466	0	0.23438	0
0.23514	0	0.23494	0	0.23467	0
0.23542	0	0.23523	0	0.23495	0
0.23571	0	0.23551	0	0.23524	0
0.23599	0	0.2358	0	0.23553	0
0.23628	0	0.23608	0	0.23581	0
0.23657	0	0.23637	0	0.2361	0
0.23685	0	0.23666	0	0.23638	0
0.23714	0	0.23694	0	0.23667	0
0.23743	0	0.23723	0	0.23696	0
0.23771	0	0.23752	0	0.23724	0
0.238	0	0.2378	0	0.23753	0
0.23829	0	0.23809	0	0.23782	0
0.23858	0	0.23838	0	0.2381	0
0.23886	0	0.23867	0	0.23839	0
0.23915	0	0.23895	0	0.23868	0
0.23944	0	0.23924	0	0.23897	0
0.23973	0	0.23953	0	0.23926	0
0.24002	0	0.23982	0	0.23954	0
0.24031	0	0.24011	0	0.23983	0
0.2406	0	0.2404	0	0.24012	0
0.24088	0	0.24069	0	0.24041	0
0.24117	0	0.24097	0	0.2407	0
0.24146	0	0.24126	0	0.24099	0
0.24175	0	0.24155	0	0.24128	0
0.24204	0	0.24184	0	0.24157	0
0.24233	0	0.24213	0	0.24185	0
0.24262	0	0.24242	0	0.24214	0
0.24291	0	0.24271	0	0.24243	0
0.2432	0	0.243	0	0.24272	0
0.24349	0	0.24329	0	0.24301	0
0.24378	0	0.24358	0	0.2433	0
0.24407	0	0.24387	0	0.2436	0
0.24437	0	0.24416	0	0.24389	0
0.24466	0	0.24446	0	0.24418	0
0.24495	0	0.24475	0	0.24447	0
0.24524	0	0.24504	0	0.24476	0
0.24553	0	0.24533	0	0.24505	0
0.24582	0	0.24562	0	0.24534	0
0.24612	0	0.24591	0	0.24563	0
0.24641	0	0.24621	0	0.24593	0
0.2467	0	0.2465	0	0.24622	0
0.24699	0	0.24679	0	0.24651	0
0.24729	0	0.24708	0	0.2468	0
0.24758	0	0.24738	0	0.2471	0
0.24787	0	0.24767	0	0.24739	0
0.24817	0	0.24796	0	0.24768	0
0.24846	0	0.24826	0	0.24798	0
0.24875	0	0.24855	0	0.24827	0
0.24905	0	0.24884	0	0.24856	0
0.24934	0	0.24914	0	0.24885	0
0.24963	0	0.24943	0	0.24915	0
0.24993	0	0.24973	0	0.24944	0
0.25022	0	0.25002	0	0.24974	0
0.25052	0	0.25031	0	0.25003	0
0.25081	0	0.25061	0	0.25033	0
0.25111	0	0.2509	0	0.25062	0
0.2514	0	0.2512	0	0.25092	0
0.2517	0	0.25149	0	0.25121	0
0.25199	0	0.25179	0	0.25151	0
0.25229	0	0.25209	0	0.2518	0
0.25259	0	0.25238	0	0.2521	0
0.25288	0	0.25268	0	0.25239	0
0.25318	0	0.25297	0	0.25269	0
0.25348	0	0.25327	0	0.25299	0
0.25377	0	0.25357	0	0.25328	0
0.25407	0	0.25386	0	0.25358	0
0.25437	0	0.25416	0	0.25388	0
0.25466	0	0.25446	0	0.25417	0
0.25496	0	0.25475	0	0.25447	0
0.25526	0	0.25505	0	0.25477	0
0.25556	0	0.25535	0	0.25506	0
0.25585	0	0.25565	0	0.25536	0
0.25615	0	0.25594	0	0.25566	0
0.25645	0	0.25624	0	0.25596	0
0.25675	0	0.25654	0	0.25625	0
0.25705	0	0.25684	0	0.25655	0
0.25734	0	0.25714	0	0.25685	0
0.25764	0	0.25744	0	0.25715	0
0.25794	0	0.25773	0	0.25745	0
0.25824	0	0.25803	0	0.25775	0
0.25854	0	0.25833	0	0.25805	0
0.25884	0	0.25863	0	0.25834	0
0.25914	0	0.25893	0	0.25865	0
0.25944	0	0.25923	0	0.25894	0
0.25974	0	0.25953	0	0.25924	0
0.26004	0	0.25983	0	0.25954	0
0.26034	0	0.26013	0	0.25984	0
0.26064	0	0.26043	0	0.26015	0
0.26094	0	0.26073	0	0.26044	0
0.26124	0	0.26104	0	0.26075	0
0.26155	0	0.26134	0	0.26105	0
0.26185	0	0.26164	0	0.26135	0
0.26215	0	0.26194	0	0.26165	0
0.26245	0	0.26224	0	0.26195	0
0.26275	0	0.26254	0	0.26225	0
0.26305	0	0.26284	0	0.26255	0
0.26336	0	0.26315	0	0.26286	0
0.26366	0	0.26345	0	0.26316	0
0.26396	0	0.26375	0	0.26346	0
0.26426	0	0.26405	0	0.26376	0
0.26457	0	0.26436	0	0.26406	0
0.26487	0	0.26466	0	0.26437	0
0.26517	0	0.26496	0	0.26467	0
0.26548	0	0.26526	0	0.26497	0
0.26578	0	0.26557	0	0.26528	0
0.26608	0	0.26587	0	0.26558	0
0.26639	0	0.26617	0	0.26588	0
0.26669	0	0.26648	0	0.26619	0
0.267	0	0.26678	0	0.26649	0
0.2673	0	0.26709	0	0.2668	0
0.2676	0	0.26739	0	0.2671	0
0.26791	0	0.2677	0	0.2674	0
0.26821	0	0.268	0	0.26771	0
0.26852	0	0.26831	0	0.26801	0
0.26882	0	0.26861	0	0.26832	0
0.26913	0	0.26892	0	0.26862	0
0.26944	0	0.26922	0	0.26893	0
0.26974	0	0.26953	0	0.26923	0
0.27005	0	0.26983	0	0.26954	0
0.27035	0	0.27014	0	0.26985	0
0.27066	0	0.27045	0	0.27015	0
0.27097	0	0.27075	0	0.27046	0
0.27127	0	0.27106	0	0.27076	0
0.27158	0	0.27137	0	0.27107	0
0.27189	0	0.27167	0	0.27138	0
0.27219	0	0.27198	0	0.27168	0
0.2725	0	0.27229	0	0.27199	0
0.27281	0	0.27259	0	0.2723	0
0.27312	0	0.2729	0	0.27261	0
0.27343	0	0.27321	0	0.27291	0
0.27373	0	0.27352	0	0.27322	0
0.27404	0	0.27383	0	0.27353	0
0.27435	0	0.27413	0	0.27384	0
0.27466	0	0.27444	0	0.27415	0
0.27497	0	0.27475	0	0.27445	0
0.27528	0	0.27506	0	0.27476	0
0.27559	0	0.27537	0	0.27507	0
0.27589	0	0.27568	0	0.27538	0
0.2762	0	0.27599	0	0.27569	0
0.27651	0	0.2763	0	0.276	0
0.27682	0	0.27661	0	0.27631	0
0.27713	0	0.27692	0	0.27662	0
0.27744	0	0.27723	0	0.27693	0
0.27775	0	0.27754	0	0.27724	0
0.27806	0	0.27785	0	0.27755	0
0.27838	0	0.27816	0	0.27786	0
0.27869	0	0.27847	0	0.27817	0
0.279	0	0.27878	0	0.27848	0
0.27931	0	0.27909	0	0.27879	0
0.27962	0	0.2794	0	0.2791	0
0.27993	0	0.27971	0	0.27941	0
0.28024	0	0.28003	0	0.27972	0
0.28055	0	0.28034	0	0.28003	0
0.28087	0	0.28065	0	0.28035	0
0.28118	0	0.28096	0	0.28066	0
0.28149	0	0.28127	0	0.28097	0
0.2818	0	0.28158	0	0.28128	0
0.28212	0	0.2819	0	0.2816	0
0.28243	0	0.28221	0	0.28191	0
0.28274	0	0.28252	0	0.28222	0
0.28306	0	0.28284	0	0.28253	0
0.28337	0	0.28315	0	0.28285	0
0.28368	0	0.28346	0	0.28316	0
0.284	0	0.28378	0	0.28347	0
0.28431	0	0.28409	0	0.28379	0
0.28463	0	0.28441	0	0.2841	0
0.28494	0	0.28472	0	0.28441	0
0.28525	0	0.28503	0	0.28473	0
0.28557	0	0.28535	0	0.28504	0
0.28588	0	0.28566	0	0.28536	0
0.2862	0	0.28598	0	0.28567	0
0.28651	0	0.28629	0	0.28599	0
0.28683	0	0.28661	0	0.2863	0
0.28714	0	0.28692	0	0.28662	0
0.28746	0	0.28724	0	0.28693	0
0.28778	0	0.28755	0	0.28725	0
0.28809	0	0.28787	0	0.28757	0
0.28841	0	0.28819	0	0.28788	0
0.28873	0	0.2885	0	0.2882	0
0.28904	0	0.28882	0	0.28851	0
0.28936	0	0.28914	0	0.28883	0
0.28968	0	0.28945	0	0.28915	0
0.28999	0	0.28977	0	0.28946	0
0.29031	0	0.29009	0	0.28978	0
0.29063	0	0.2904	0	0.2901	0
0.29094	0	0.29072	0	0.29041	0
0.29126	0	0.29104	0	0.29073	0
0.29158	0	0.29136	0	0.29105	0
0.2919	0	0.29168	0	0.29137	0
0.29222	0	0.29199	0	0.29169	0
0.29254	0	0.29231	0	0.292	0
0.29285	0	0.29263	0	0.29232	0
0.29317	0	0.29295	0	0.29264	0
0.29349	0	0.29327	0	0.29296	0
0.29381	0	0.29359	0	0.29328	0
0.29413	0	0.29391	0	0.2936	0
0.29445	0	0.29423	0	0.29392	0
0.29477	0	0.29454	0	0.29424	0
0.29509	0	0.29486	0	0.29456	0
0.29541	0	0.29518	0	0.29487	0
0.29573	0	0.2955	0	0.29519	0
0.29605	0	0.29582	0	0.29551	0
0.29637	0	0.29614	0	0.29584	0
0.29669	0	0.29646	0	0.29616	0
0.29701	0	0.29679	0	0.29648	0
0.29733	0	0.29711	0	0.2968	0
0.29765	0	0.29743	0	0.29712	0
0.29798	0	0.29775	0	0.29744	0
0.2983	0	0.29807	0	0.29776	0
0.29862	0	0.29839	0	0.29808	0
0.29894	0	0.29871	0	0.2984	0
0.29926	0	0.29904	0	0.29872	0
0.29959	0	0.29936	0	0.29905	0
0.29991	0	0.29968	0	0.29937	0
0.30023	0	0.3	0	0.29969	0
0.30055	0	0.30033	0	0.30001	0
0.30088	0	0.30065	0	0.30034	0
0.3012	0	0.30097	0	0.30066	0
0.30152	0	0.30129	0	0.30098	0
0.30185	0	0.30162	0	0.3013	0
0.30217	0	0.30194	0	0.30163	0
0.30249	0	0.30227	0	0.30195	0
0.30282	0	0.30259	0	0.30228	0
0.30314	0	0.30291	0	0.3026	0
0.30347	0	0.30324	0	0.30292	0
0.30379	0	0.30356	0	0.30325	0
0.30412	0	0.30389	0	0.30357	0
0.30444	0	0.30421	0	0.3039	0
0.30477	0	0.30454	0	0.30422	0
0.30509	0	0.30486	0	0.30455	0
0.30542	0	0.30519	0	0.30487	0
0.30574	0	0.30551	0	0.3052	0
0.30607	0	0.30584	0	0.30552	0
0.30639	0	0.30616	0	0.30585	0
0.30672	0	0.30649	0	0.30617	0
0.30705	0	0.30682	0	0.3065	0
0.30737	0	0.30714	0	0.30683	0
0.3077	0	0.30747	0	0.30715	0
0.30803	0	0.3078	0	0.30748	0
0.30835	0	0.30812	1	0.30781	0
0.30868	0	0.30845	0	0.30813	0
0.30901	0	0.30878	0	0.30846	0
0.30934	0	0.3091	0	0.30879	0
0.30966	0	0.30943	0	0.30911	0
0.30999	0	0.30976	0	0.30944	0
0.31032	0	0.31009	0	0.30977	0
0.31065	0	0.31042	0	0.3101	0
0.31098	0	0.31074	0	0.31043	0
0.3113	0	0.31107	0	0.31075	0
0.31163	0	0.3114	0	0.31108	0
0.31196	0	0.31173	0	0.31141	0
0.31229	0	0.31206	0	0.31174	0
0.31262	0	0.31239	0	0.31207	0
0.31295	0	0.31272	0	0.3124	0
0.31328	0	0.31305	0	0.31273	0
0.31361	0	0.31338	0	0.31306	0
0.31394	0	0.31371	0	0.31339	0
0.31427	0	0.31404	0	0.31371	0
0.3146	0	0.31437	0	0.31404	0
0.31493	0	0.3147	0	0.31438	0
0.31526	0	0.31503	0	0.31471	0
0.31559	0	0.31536	1	0.31504	0
0.31592	0	0.31569	0	0.31537	0
0.31625	0	0.31602	0	0.3157	0
0.31659	0	0.31635	0	0.31603	0
0.31692	0	0.31668	0	0.31636	0
0.31725	0	0.31701	0	0.31669	0
0.31758	0	0.31734	0	0.31702	0
0.31791	0	0.31768	0	0.31735	0
0.31824	0	0.31801	0	0.31769	0
0.31858	0	0.31834	0	0.31802	0
0.31891	0	0.31867	0	0.31835	0
0.31924	0	0.319	0	0.31868	0
0.31957	0	0.31934	0	0.31901	0
0.31991	0	0.31967	0	0.31935	0
0.32024	0	0.32	0	0.31968	0
0.32057	0	0.32034	0	0.32001	0
0.32091	0	0.32067	0	0.32035	0
0.32124	0	0.321	0	0.32068	0
0.32158	0	0.32134	0	0.32101	0
0.32191	0	0.32167	0	0.32135	0
0.32224	0	0.32201	0	0.32168	0
0.32258	0	0.32234	0	0.32202	0
0.32291	0	0.32267	0	0.32235	0
0.32325	0	0.32301	0	0.32268	0
0.32358	0	0.32334	0	0.32302	0
0.32392	0	0.32368	0	0.32335	0
0.32425	0	0.32402	0	0.32369	0
0.32459	0	0.32435	0	0.32402	0
0.32492	0	0.32469	0	0.32436	0
0.32526	0	0.32502	0	0.32469	0
0.3256	0	0.32536	0	0.32503	0
0.32593	0	0.32569	0	0.32537	0
0.32627	0	0.32603	0	0.3257	0
0.32661	0	0.32637	0	0.32604	0
0.32694	0	0.3267	0	0.32637	0
0.32728	0	0.32704	0	0.32671	0
0.32762	0	0.32738	0	0.32705	0
0.32795	0	0.32771	0	0.32738	0
0.32829	0	0.32805	0	0.32772	0
0.32863	0	0.32839	0	0.32806	0
0.32897	0	0.32872	0	0.3284	0
0.3293	0	0.32906	0	0.32873	0
0.32964	0	0.3294	0	0.32907	0
0.32998	0	0.32974	0	0.32941	0
0.33032	0	0.33008	0	0.32975	0
0.33066	0	0.33042	0	0.33009	0
0.331	0	0.33075	0	0.33042	0
0.33134	0	0.33109	0	0.33076	0
0.33167	0	0.33143	0	0.3311	0
0.33201	0	0.33177	0	0.33144	0
0.33235	0	0.33211	0	0.33178	0
0.33269	0	0.33245	0	0.33212	0
0.33303	0	0.33279	0	0.33246	0
0.33337	0	0.33313	0	0.3328	0
0.33371	0	0.33347	0	0.33314	0
0.33405	0	0.33381	0	0.33348	0
0.33439	0	0.33415	0	0.33382	0
0.33473	0	0.33449	0	0.33416	0
0.33508	0	0.33483	0	0.3345	0
0.33542	0	0.33517	0	0.33484	0
0.33576	0	0.33551	0	0.33518	0
0.3361	0	0.33586	0	0.33552	0
0.33644	0	0.3362	0	0.33586	0
0.33678	0	0.33654	0	0.3362	0
0.33712	0	0.33688	0	0.33655	0
0.33747	0	0.33722	0	0.33689	0
0.33781	0	0.33756	0	0.33723	0
0.33815	0	0.33791	0	0.33757	1
0.33849	0	0.33825	0	0.33791	0
0.33884	0	0.33859	0	0.33826	0
0.33918	0	0.33893	0	0.3386	0
0.33952	0	0.33928	0	0.33894	0
0.33987	0	0.33962	0	0.33928	0
0.34021	0	0.33996	0	0.33963	0
0.34055	0	0.34031	0	0.33997	0
0.3409	0	0.34065	0	0.34031	0
0.34124	0	0.34099	0	0.34066	0
0.34158	0	0.34134	0	0.341	0
0.34193	0	0.34168	0	0.34135	0
0.34227	0	0.34203	0	0.34169	0
0.34262	0	0.34237	0	0.34203	0
0.34296	0	0.34272	0	0.34238	0
0.34331	0	0.34306	0	0.34272	0
0.34365	0	0.34341	0	0.34307	0
0.344	0	0.34375	0	0.34341	0
0.34434	0	0.3441	0	0.34376	0
0.34469	0	0.34444	0	0.3441	0
0.34504	0	0.34479	0	0.34445	0
0.34538	0	0.34513	0	0.3448	0
0.34573	0	0.34548	0	0.34514	0
0.34607	0	0.34583	0	0.34549	0
0.34642	0	0.34617	0	0.34583	0
0.34677	0	0.34652	0	0.34618	0
0.34711	0	0.34687	0	0.34653	0
0.34746	0	0.34721	0	0.34687	0
0.34781	0	0.34756	0	0.34722	0
0.34816	0	0.34791	0	0.34757	0
0.3485	0	0.34825	0	0.34791	0
0.34885	0	0.3486	0	0.34826	0
0.3492	0	0.34895	0	0.34861	0
0.34955	0	0.3493	0	0.34896	0
0.3499	0	0.34965	0	0.3493	0
0.35025	0	0.34999	0	0.34965	0
0.35059	0	0.35034	0	0.35	0
0.35094	0	0.35069	0	0.35035	0
0.35129	0	0.35104	0	0.3507	0
0.35164	0	0.35139	0	0.35105	0
0.35199	0	0.35174	0	0.3514	0
0.35234	0	0.35209	0	0.35175	0
0.35269	0	0.35244	0	0.35209	0
0.35304	0	0.35279	0	0.35245	0
0.35339	0	0.35314	0	0.3528	0
0.35374	0	0.35349	0	0.35314	0
0.35409	0	0.35384	0	0.3535	0
0.35444	0	0.35419	0	0.35385	0
0.35479	0	0.35454	0	0.35419	0
0.35514	0	0.35489	0	0.35455	0
0.35549	0	0.35524	0	0.3549	0
0.35584	0	0.35559	0	0.35525	0
0.3562	0	0.35594	0	0.3556	0
0.35655	0	0.35629	0	0.35595	0
0.3569	0	0.35665	0	0.3563	0
0.35725	0	0.357	0	0.35665	0
0.3576	0	0.35735	0	0.35701	0
0.35796	0	0.3577	0	0.35736	0
0.35831	0	0.35805	0	0.35771	0
0.35866	0	0.35841	0	0.35806	0
0.35901	0	0.35876	0	0.35841	0
0.35937	0	0.35911	0	0.35877	0
0.35972	0	0.35946	0	0.35912	0
0.36007	0	0.35982	0	0.35947	0
0.36043	0	0.36017	0	0.35983	0
0.36078	0	0.36052	0	0.36018	0
0.36113	0	0.36088	0	0.36053	0
0.36149	0	0.36123	0	0.36089	0
0.36184	0	0.36159	0	0.36124	0
0.3622	0	0.36194	0	0.36159	0
0.36255	0	0.3623	0	0.36195	0
0.36291	0	0.36265	0	0.3623	0
0.36326	0	0.36301	1	0.36266	0
0.36362	0	0.36336	0	0.36301	0
0.36397	0	0.36372	0	0.36337	0
0.36433	0	0.36407	0	0.36372	0
0.36468	0	0.36443	0	0.36408	0
0.36504	0	0.36478	0	0.36443	0
0.36539	0	0.36514	0	0.36479	0
0.36575	0	0.36549	0	0.36514	0
0.36611	0	0.36585	0	0.3655	0
0.36646	0	0.36621	0	0.36586	0
0.36682	0	0.36656	0	0.36621	0
0.36718	0	0.36692	0	0.36657	0
0.36753	0	0.36728	0	0.36693	0
0.36789	0	0.36763	0	0.36728	0
0.36825	0	0.36799	0	0.36764	0
0.36861	0	0.36835	0	0.368	0
0.36896	0	0.36871	0	0.36835	0
0.36932	0	0.36906	0	0.36871	0
0.36968	0	0.36942	0	0.36907	0
0.37004	0	0.36978	0	0.36943	0
0.3704	0	0.37014	0	0.36978	0
0.37076	0	0.3705	0	0.37014	0
0.37111	0	0.37085	0	0.3705	0
0.37147	0	0.37121	0	0.37086	0
0.37183	0	0.37157	0	0.37122	0
0.37219	0	0.37193	0	0.37158	0
0.37255	0	0.37229	0	0.37194	0
0.37291	0	0.37265	0	0.3723	0
0.37327	0	0.37301	0	0.37266	0
0.37363	0	0.37337	0	0.37301	0
0.37399	0	0.37373	0	0.37338	0
0.37435	0	0.37409	0	0.37373	0
0.37471	0	0.37445	0	0.3741	0
0.37507	0	0.37481	0	0.37445	0
0.37543	0	0.37517	0	0.37482	0
0.37579	0	0.37553	0	0.37518	0
0.37615	0	0.37589	0	0.37554	0
0.37652	0	0.37625	0	0.3759	0
0.37688	0	0.37661	0	0.37626	0
0.37724	0	0.37698	0	0.37662	0
0.3776	0	0.37734	0	0.37698	0
0.37796	0	0.3777	0	0.37734	0
0.37832	0	0.37806	0	0.37771	0
0.37869	0	0.37842	0	0.37807	0
0.37905	0	0.37879	0	0.37843	0
0.37941	0	0.37915	0	0.37879	0
0.37978	0	0.37951	0	0.37916	0
0.38014	0	0.37987	0	0.37952	0
0.3805	0	0.38024	0	0.37988	0
0.38087	0	0.3806	0	0.38024	0
0.38123	0	0.38096	0	0.38061	0
0.38159	0	0.38133	0	0.38097	0
0.38196	0	0.38169	0	0.38133	0
0.38232	0	0.38206	0	0.3817	0
0.38268	0	0.38242	0	0.38206	0
0.38305	0	0.38278	0	0.38243	0
0.38341	0	0.38315	0	0.38279	0
0.38378	0	0.38351	0	0.38315	0
0.38414	0	0.38388	0	0.38352	0
0.38451	0	0.38424	0	0.38388	0
0.38487	0	0.38461	0	0.38425	0
0.38524	0	0.38497	0	0.38461	0
0.38561	0	0.38534	0	0.38498	0
0.38597	0	0.38571	0	0.38534	0
0.38634	0	0.38607	0	0.38571	0
0.3867	0	0.38644	0	0.38608	0
0.38707	0	0.3868	0	0.38644	0
0.38744	0	0.38717	0	0.38681	0
0.3878	0	0.38754	0	0.38717	0
[truncated: 73,811 more rows]

## Sheet: Fig.3b and Fig.3d
Depth	Percentage	Depth	Percentage
nm	%	nm	%
Clean Gr. Fig.3d		Dirty Gr. Fig.3b
-0.0647	0	-0.11069	0
-0.05939	0	-0.10159	0
-0.05407	0	-0.0925	0
-0.04875	0	-0.0834	0
-0.04343	0	-0.0743	0
-0.03811	0	-0.0652	0
-0.03279	0	-0.0561	0
-0.02748	0	-0.04701	0
-0.02216	0	-0.03791	0
-0.01684	0	-0.02881	0
-0.01152	0	-0.01971	0
-0.0062	0	-0.01061	0
-0.000886346	0.0024	-0.00152	0.01851
0.00443	0	0.00758	0.01851
0.00975	0	0.01668	0
0.01507	0	0.02578	0
0.02039	0	0.03488	0
0.0257	0.0024	0.04397	0
0.03102	0	0.05307	0
0.03634	0	0.06217	0
0.04166	0	0.07127	0
0.04698	0	0.08037	0
0.05229	0	0.08946	0
0.05761	0	0.09856	0
0.06293	0	0.10766	0
0.06825	0	0.11676	0
0.07357	0	0.12586	0
0.07888	0	0.13495	0
0.0842	0	0.14405	0
0.08952	0	0.15315	0
0.09484	0	0.16225	0
0.10016	0	0.17135	0
0.10548	0	0.18044	0
0.11079	0	0.18954	0
0.11611	0.0024	0.19864	0
0.12143	0	0.20774	0
0.12675	0.00481	0.21684	0
0.13207	0	0.22593	0
0.13738	0	0.23503	0
0.1427	0	0.24413	0
0.14802	0	0.25323	0
0.15334	0.0024	0.26233	0
0.15866	0.0024	0.27143	0
0.16397	0	0.28052	0
0.16929	0	0.28962	0
0.17461	0	0.29872	0
0.17993	0.00721	0.30782	0
0.18525	0.0024	0.31692	0
0.19056	0	0.32601	0
0.19588	0	0.33511	0
0.2012	0.00481	0.34421	0
0.20652	0	0.35331	0
0.21184	0.0024	0.36241	0
0.21716	0.00481	0.3715	0
0.22247	0.0024	0.3806	0
0.22779	0	0.3897	0
0.23311	0	0.3988	0
0.23843	0.00481	0.4079	0
0.24375	0.00721	0.41699	0
0.24906	0.00481	0.42609	0
0.25438	0.00481	0.43519	0
0.2597	0.00721	0.44429	0
0.26502	0.00962	0.45339	0
0.27034	0.00962	0.46248	0
0.27565	0.00721	0.47158	0
0.28097	0.00721	0.48068	0
0.28629	0.00481	0.48978	0
0.29161	0.00721	0.49888	0
0.29693	0.01683	0.50797	0
0.30224	0	0.51707	0
0.30756	0.0024	0.52617	0
0.31288	0.0024	0.53527	0
0.3182	0.00962	0.54437	0
0.32352	0.0024	0.55346	0
0.32883	0	0.56256	0
0.33415	0.00962	0.57166	0
0.33947	0.00721	0.58076	0
0.34479	0.00721	0.58986	0
0.35011	0.01683	0.59895	0
0.35543	0.01202	0.60805	0
0.36074	0.01923	0.61715	0
0.36606	0.00962	0.62625	0
0.37138	0.00721	0.63535	0
0.3767	0.01442	0.64445	0
0.38202	0.00962	0.65354	0
0.38733	0.02163	0.66264	0
0.39265	0.00962	0.67174	0
0.39797	0.01683	0.68084	0
0.40329	0.01202	0.68994	0
0.40861	0.00962	0.69903	0
0.41392	0.02163	0.70813	0
0.41924	0.01923	0.71723	0
0.42456	0.00962	0.72633	0
0.42988	0.03125	0.73543	0
0.4352	0.02885	0.74452	0
0.44051	0.02404	0.75362	0
0.44583	0.02404	0.76272	0
0.45115	0.02644	0.77182	0
0.45647	0.03125	0.78092	0
0.46179	0.03125	0.79001	0
0.46711	0.02163	0.79911	0
0.47242	0.01202	0.80821	0
0.47774	0.01923	0.81731	0
0.48306	0.02163	0.82641	0
0.48838	0.03365	0.8355	0
0.4937	0.02644	0.8446	0
0.49901	0.07212	0.8537	0
0.50433	0.03365	0.8628	0
0.50965	0.03606	0.8719	0
0.51497	0.01923	0.88099	0
0.52029	0.05288	0.89009	0
0.5256	0.04567	0.89919	0
0.53092	0.03846	0.90829	0
0.53624	0.02644	0.91739	0
0.54156	0.04327	0.92648	0
0.54688	0.05048	0.93558	0
0.55219	0.04327	0.94468	0
0.55751	0.04567	0.95378	0
0.56283	0.04087	0.96288	0
0.56815	0.05769	0.97197	0
0.57347	0.0649	0.98107	0
0.57878	0.05769	0.99017	0
0.5841	0.05048	0.99927	0
0.58942	0.0649	1.00837	0
0.59474	0.07452	1.01747	0
0.60006	0.08173	1.02656	0
0.60538	0.06971	1.03566	0
0.61069	0.07933	1.04476	0
0.61601	0.08894	1.05386	0
0.62133	0.06731	1.06296	0
0.62665	0.09856	1.07205	0
0.63197	0.07933	1.08115	0
0.63728	0.06731	1.09025	0
0.6426	0.11538	1.09935	0
0.64792	0.10337	1.10845	0
0.65324	0.09856	1.11754	0
0.65856	0.125	1.12664	0
0.66387	0.12019	1.13574	0
0.66919	0.1274	1.14484	0
0.67451	0.11779	1.15394	0
0.67983	0.11058	1.16303	0
0.68515	0.14904	1.17213	0
0.69046	0.16827	1.18123	0
0.69578	0.14423	1.19033	0.01851
0.7011	0.12981	1.19943	0
0.70642	0.18029	1.20852	0
0.71174	0.16346	1.21762	0
0.71706	0.18029	1.22672	0
0.72237	0.20433	1.23582	0
0.72769	0.16587	1.24492	0
0.73301	0.15385	1.25401	0
0.73833	0.19712	1.26311	0.01851
0.74365	0.16827	1.27221	0
0.74896	0.1875	1.28131	0
0.75428	0.21154	1.29041	0.01851
0.7596	0.1851	1.2995	0.03702
0.76492	0.18269	1.3086	0
0.77024	0.18269	1.3177	0
0.77555	0.20433	1.3268	0
0.78087	0.26683	1.3359	0
0.78619	0.19952	1.345	0
0.79151	0.26683	1.35409	0
0.79683	0.21154	1.36319	0
0.80214	0.25	1.37229	0.01851
0.80746	0.24519	1.38139	0.03702
0.81278	0.26442	1.39049	0.01851
0.8181	0.25721	1.39958	0.05553
0.82342	0.23798	1.40868	0.01851
0.82873	0.27404	1.41778	0.03702
0.83405	0.28365	1.42688	0.01851
0.83937	0.29087	1.43598	0
0.84469	0.30769	1.44507	0.01851
0.85001	0.29567	1.45417	0.03702
0.85533	0.38942	1.46327	0
0.86064	0.30288	1.47237	0.05553
0.86596	0.3149	1.48147	0.07405
0.87128	0.32692	1.49056	0.01851
0.8766	0.34615	1.49966	0.09256
0.88192	0.34615	1.50876	0.01851
0.88723	0.30529	1.51786	0.01851
0.89255	0.3774	1.52696	0.09256
0.89787	0.33654	1.53605	0.03702
0.90319	0.28125	1.54515	0.05553
0.90851	0.35337	1.55425	0.03702
0.91382	0.34135	1.56335	0.05553
0.91914	0.38702	1.57245	0.14809
0.92446	0.41587	1.58154	0.12958
0.92978	0.39183	1.59064	0.11107
0.9351	0.3774	1.59974	0.07405
0.94041	0.37981	1.60884	0.09256
0.94573	0.39183	1.61794	0.18512
0.95105	0.46394	1.62703	0.20363
0.95637	0.42548	1.63613	0.07405
0.96169	0.47596	1.64523	0.14809
0.96701	0.42548	1.65433	0.18512
0.97232	0.42788	1.66343	0.11107
0.97764	0.42308	1.67252	0.18512
0.98296	0.50481	1.68162	0.27767
0.98828	0.43269	1.69072	0.22214
0.9936	0.44712	1.69982	0.27767
0.99891	0.47115	1.70892	0.16661
1.00423	0.51202	1.71802	0.29619
1.00955	0.48317	1.72711	0.25916
1.01487	0.45192	1.73621	0.44428
1.02019	0.51683	1.74531	0.35172
1.0255	0.46875	1.75441	0.22214
1.03082	0.4976	1.76351	0.29619
1.03614	0.55048	1.7726	0.38874
1.04146	0.49038	1.7817	0.35172
1.04678	0.51442	1.7908	0.38874
1.05209	0.48558	1.7999	0.37023
1.05741	0.52644	1.809	0.53684
1.06273	0.57692	1.81809	0.44428
1.06805	0.55048	1.82719	0.38874
1.07337	0.51442	1.83629	0.61088
1.07869	0.60577	1.84539	0.49981
1.084	0.54808	1.85449	0.70344
1.08932	0.55288	1.86358	0.59237
1.09464	0.52644	1.87268	0.55535
1.09996	0.58173	1.88178	0.64791
1.10528	0.58413	1.89088	0.6294
1.11059	0.63702	1.89998	0.61088
1.11591	0.61298	1.90907	0.75898
1.12123	0.53606	1.91817	0.51833
1.12655	0.59135	1.92727	0.81451
1.13187	0.64663	1.93637	0.53684
1.13718	0.63462	1.94547	0.64791
1.1425	0.55529	1.95456	0.66642
1.14782	0.6226	1.96366	0.81451
1.15314	0.60817	1.97276	0.81451
1.15846	0.69471	1.98186	0.90707
1.16377	0.58894	1.99096	0.796
1.16909	0.68269	2.00005	0.81451
1.17441	0.63942	2.00915	0.87005
1.17973	0.60577	2.01825	0.85154
1.18505	0.66827	2.02735	0.88856
1.19037	0.59135	2.03645	0.94409
1.19568	0.71154	2.04554	0.74047
1.201	0.60337	2.05464	0.74047
1.20632	0.61538	2.06374	0.85154
1.21164	0.67308	2.07284	0.796
1.21696	0.71635	2.08194	0.98112
1.22227	0.64183	2.09104	0.81451
1.22759	0.68269	2.10013	0.77749
1.23291	0.63702	2.10923	0.74047
1.23823	0.72115	2.11833	0.51833
1.24355	0.66587	2.12743	0.74047
1.24886	0.72596	2.13653	0.66642
1.25418	0.65625	2.14562	0.85154
1.2595	0.67067	2.15472	0.64791
1.26482	0.625	2.16382	0.64791
1.27014	0.6851	2.17292	0.64791
1.27545	0.6226	2.18202	0.57386
1.28077	0.6875	2.19111	0.75898
1.28609	0.63942	2.20021	0.64791
1.29141	0.52644	2.20931	0.66642
1.29673	0.66346	2.21841	0.72195
1.30204	0.73798	2.22751	0.55535
1.30736	0.6851	2.2366	0.53684
1.31268	0.59856	2.2457	0.53684
1.318	0.69712	2.2548	0.53684
1.32332	0.62981	2.2639	0.53684
1.32864	0.6851	2.273	0.51833
1.33395	0.67788	2.28209	0.51833
1.33927	0.625	2.29119	0.6294
1.34459	0.58654	2.30029	0.49981
1.34991	0.67308	2.30939	0.40726
1.35523	0.63462	2.31849	0.49981
1.36054	0.66106	2.32758	0.44428
1.36586	0.6274	2.33668	0.35172
1.37118	0.66587	2.34578	0.35172
1.3765	0.58413	2.35488	0.33321
1.38182	0.65625	2.36398	0.25916
1.38713	0.61538	2.37307	0.27767
1.39245	0.61058	2.38217	0.16661
1.39777	0.61779	2.39127	0.25916
1.40309	0.6226	2.40037	0.22214
1.40841	0.5625	2.40947	0.18512
1.41372	0.59135	2.41856	0.20363
1.41904	0.59375	2.42766	0.11107
1.42436	0.63702	2.43676	0.16661
1.42968	0.5649	2.44586	0.09256
1.435	0.57452	2.45496	0.14809
1.44032	0.60577	2.46406	0.05553
1.44563	0.59615	2.47315	0.09256
1.45095	0.52644	2.48225	0.05553
1.45627	0.62019	2.49135	0.11107
1.46159	0.5649	2.50045	0.07405
1.46691	0.5649	2.50955	0.12958
1.47222	0.51683	2.51864	0.07405
1.47754	0.5	2.52774	0.09256
1.48286	0.50481	2.53684	0.03702
1.48818	0.55288	2.54594	0.05553
1.4935	0.46635	2.55504	0.03702
1.49881	0.54327	2.56413	0.07405
1.50413	0.47356	2.57323	0.01851
1.50945	0.46154	2.58233	0.01851
1.51477	0.4375	2.59143	0
1.52009	0.51923	2.60053	0.03702
1.5254	0.49038	2.60962	0.05553
1.53072	0.44712	2.61872	0.03702
1.53604	0.41827	2.62782	0.03702
1.54136	0.47837	2.63692	0.01851
1.54668	0.45433	2.64602	0.01851
1.55199	0.38942	2.65511	0.01851
1.55731	0.4351	2.66421	0.05553
1.56263	0.41346	2.67331	0.05553
1.56795	0.47356	2.68241	0.09256
1.57327	0.40625	2.69151	0.05553
1.57859	0.40865	2.7006	0
1.5839	0.40865	2.7097	0
1.58922	0.34135	2.7188	0.01851
1.59454	0.38702	2.7279	0.03702
1.59986	0.3726	2.737	0.01851
1.60518	0.32692	2.74609	0
1.61049	0.36058	2.75519	0
1.61581	0.32933	2.76429	0.01851
1.62113	0.33413	2.77339	0.01851
1.62645	0.29327	2.78249	0.01851
1.63177	0.28365	2.79158	0.03702
1.63708	0.32212	2.80068	0.01851
1.6424	0.33894	2.80978	0.01851
1.64772	0.28365	2.81888	0.01851
1.65304	0.26442	2.82798	0
1.65836	0.29567	2.83708	0.01851
1.66367	0.29327	2.84617	0.01851
1.66899	0.23077	2.85527	0.05553
1.67431	0.27885	2.86437	0.03702
1.67963	0.27644	2.87347	0
1.68495	0.28846	2.88257	0.01851
1.69027	0.22356	2.89166	0.01851
1.69558	0.24038	2.90076	0.01851
1.7009	0.23077	2.90986	0.01851
1.70622	0.26202	2.91896	0.03702
1.71154	0.22837	2.92806	0
1.71686	0.22837	2.93715	0.03702
1.72217	0.2524	2.94625	0.03702
1.72749	0.19712	2.95535	0.03702
1.73281	0.20673	2.96445	0.01851
1.73813	0.20192	2.97355	0.01851
1.74345	0.21154	2.98264	0.07405
1.74876	0.15385	2.99174	0.01851
1.75408	0.22837	3.00084	0.03702
1.7594	0.16827	3.00994	0
1.76472	0.20673	3.01904	0.07405
1.77004	0.14663	3.02813	0
1.77535	0.17788	3.03723	0.01851
1.78067	0.15865	3.04633	0.09256
1.78599	0.17067	3.05543	0.09256
1.79131	0.13462	3.06453	0.05553
1.79663	0.18269	3.07362	0.03702
1.80194	0.16346	3.08272	0.05553
1.80726	0.16346	3.09182	0.07405
1.81258	0.14663	3.10092	0.03702
1.8179	0.10096	3.11002	0.12958
1.82322	0.10096	3.11911	0.20363
1.82854	0.1226	3.12821	0.05553
1.83385	0.11058	3.13731	0.07405
1.83917	0.17308	3.14641	0.12958
1.84449	0.1226	3.15551	0.16661
1.84981	0.11538	3.1646	0.20363
1.85513	0.08894	3.1737	0.14809
1.86044	0.08894	3.1828	0.14809
1.86576	0.10577	3.1919	0.25916
1.87108	0.13221	3.201	0.24065
1.8764	0.08654	3.21009	0.14809
1.88172	0.06731	3.21919	0.20363
1.88703	0.06971	3.22829	0.22214
1.89235	0.08894	3.23739	0.18512
1.89767	0.10096	3.24649	0.27767
1.90299	0.08894	3.25559	0.18512
1.90831	0.08413	3.26468	0.33321
1.91362	0.10817	3.27378	0.29619
1.91894	0.07452	3.28288	0.20363
1.92426	0.06731	3.29198	0.27767
1.92958	0.07452	3.30108	0.37023
1.9349	0.09615	3.31017	0.3147
1.94022	0.07212	3.31927	0.33321
1.94553	0.07452	3.32837	0.4813
1.95085	0.06971	3.33747	0.40726
1.95617	0.05769	3.34657	0.44428
1.96149	0.09375	3.35566	0.4813
1.96681	0.0625	3.36476	0.4813
1.97212	0.08413	3.37386	0.46279
1.97744	0.0649	3.38296	0.4813
1.98276	0.05288	3.39206	0.3147
1.98808	0.06971	3.40115	0.42577
1.9934	0.04327	3.41025	0.38874
1.99871	0.0625	3.41935	0.72195
2.00403	0.04087	3.42845	0.61088
2.00935	0.05288	3.43755	0.4813
2.01467	0.05288	3.44664	0.57386
2.01999	0.05529	3.45574	0.55535
2.0253	0.05529	3.46484	0.74047
2.03062	0.05048	3.47394	0.68493
2.03594	0.05048	3.48304	0.51833
2.04126	0.04327	3.49213	0.87005
2.04658	0.04808	3.50123	0.70344
2.05189	0.03846	3.51033	0.55535
2.05721	0.03846	3.51943	0.57386
2.06253	0.05529	3.52853	0.64791
2.06785	0.03606	3.53762	0.55535
2.07317	0.04087	3.54672	0.74047
2.07849	0.03125	3.55582	0.85154
2.0838	0.0601	3.56492	0.55535
2.08912	0.02163	3.57402	0.74047
2.09444	0.01923	3.58312	0.74047
2.09976	0.03846	3.59221	0.66642
2.10508	0.04567	3.60131	0.70344
2.11039	0.03125	3.61041	0.6294
2.11571	0.01683	3.61951	0.85154
2.12103	0.03365	3.62861	0.72195
2.12635	0.03365	3.6377	0.77749
2.13167	0.02404	3.6468	0.77749
2.13698	0.02644	3.6559	0.6294
2.1423	0.05288	3.665	0.85154
2.14762	0.03846	3.6741	0.4813
2.15294	0.02404	3.68319	0.68493
2.15826	0.02885	3.69229	0.57386
2.16357	0.02404	3.70139	0.74047
2.16889	0.02404	3.71049	0.61088
2.17421	0.02644	3.71959	0.74047
2.17953	0.01923	3.72868	0.64791
2.18485	0.02644	3.73778	0.51833
2.19017	0.02404	3.74688	0.57386
2.19548	0.00962	3.75598	0.70344
2.2008	0.02644	3.76508	0.70344
2.20612	0.01923	3.77417	0.68493
2.21144	0.01683	3.78327	0.59237
2.21676	0.02644	3.79237	0.66642
2.22207	0.02163	3.80147	0.38874
2.22739	0.01202	3.81057	0.57386
2.23271	0.03125	3.81966	0.38874
2.23803	0.01442	3.82876	0.57386
2.24335	0.00481	3.83786	0.66642
2.24866	0.01442	3.84696	0.57386
2.25398	0.00721	3.85606	0.29619
2.2593	0.00481	3.86515	0.42577
2.26462	0.01923	3.87425	0.35172
2.26994	0.00481	3.88335	0.75898
2.27525	0.0024	3.89245	0.42577
2.28057	0.00962	3.90155	0.3147
2.28589	0.00962	3.91064	0.44428
2.29121	0.01202	3.91974	0.24065
2.29653	0.00721	3.92884	0.29619
2.30184	0.01202	3.93794	0.27767
2.30716	0.01202	3.94704	0.3147
2.31248	0.00481	3.95614	0.25916
2.3178	0.01442	3.96523	0.3147
2.32312	0.00721	3.97433	0.35172
2.32844	0.0024	3.98343	0.14809
2.33375	0.00481	3.99253	0.16661
2.33907	0.00721	4.00163	0.22214
2.34439	0.01202	4.01072	0.24065
2.34971	0.00481	4.01982	0.09256
2.35503	0.01202	4.02892	0.18512
2.36034	0.0024	4.03802	0.12958
2.36566	0.00721	4.04712	0.12958
2.37098	0.0024	4.05621	0.11107
2.3763	0.00481	4.06531	0.16661
2.38162	0.0024	4.07441	0.09256
2.38693	0.00481	4.08351	0.05553
2.39225	0.0024	4.09261	0.16661
2.39757	0.00481	4.1017	0.07405
2.40289	0.00481	4.1108	0.07405
2.40821	0.00481	4.1199	0.22214
2.41352	0	4.129	0.01851
2.41884	0.0024	4.1381	0.03702
2.42416	0.0024	4.14719	0.07405
2.42948	0.00481	4.15629	0.05553
2.4348	0	4.16539	0.05553
2.44012	0.0024	4.17449	0.03702
2.44543	0.0024	4.18359	0.01851
2.45075	0.0024	4.19268	0.11107
2.45607	0.0024	4.20178	0.01851
2.46139	0	4.21088	0.03702
2.46671	0	4.21998	0.01851
2.47202	0	4.22908	0.03702
2.47734	0	4.23817	0.05553
2.48266	0	4.24727	0
2.48798	0	4.25637	0.01851
2.4933	0.0024	4.26547	0.03702
2.49861	0	4.27457	0
2.50393	0	4.28366	0.01851
2.50925	0	4.29276	0
2.51457	0	4.30186	0.01851
2.51989	0	4.31096	0.01851
2.5252	0	4.32006	0
2.53052	0	4.32915	0
2.53584	0	4.33825	0.01851
2.54116	0	4.34735	0
2.54648	0	4.35645	0
2.55179	0	4.36555	0
2.55711	0	4.37465	0
2.56243	0	4.38374	0
2.56775	0	4.39284	0
2.57307	0	4.40194	0
2.57839	0	4.41104	0
2.5837	0	4.42014	0
2.58902	0.0024	4.42923	0.01851
2.59434	0	4.43833	0
2.59966	0	4.44743	0
2.60498	0	4.45653	0
2.61029	0	4.46563	0
2.61561	0	4.47472	0
2.62093	0	4.48382	0
2.62625	0	4.49292	0
2.63157	0	4.50202	0
2.63688	0	4.51112	0
2.6422	0	4.52021	0
2.64752	0	4.52931	0
2.65284	0	4.53841	0

## Sheet: Fig.3c
σ-Δ curve for the graphene-SiO2 system
	Δ (Å)	σ (eV/Å3)
1	2.85	0
2	3	0.01393
3	3.2	0.02347
4	3.35	0.027
5	3.5	0.028
6	3.7	0.02624
7	4.2	0.01591
8	4.7	0.00844
9	5.2	0.00503
10	5.7	0.00313
11	6.2	0.002
12	6.7	0.00131
13	7.2	0.000867
14	7.7	0.000572
15	8.2	0.00037
16	8.7	0.000227
17	9.2	0.000123
18	9.7	4.57e-05
19	10.2	4.27e-07

## Sheet: Fig.4a
vbg	Rxx	vbg	Rxx
V	kΩ	V	kΩ
T-300K		T-4K
-0.08667	970.532	-8.75915	105.8
0.08	969.713	-8.7492	105.93
0.24667	930.702	-8.73929	106.06
0.41333	864.235	-8.72935	106.19
0.58	782.443	-8.7191	106.32
0.74667	697.372	-8.70916	106.45
0.91333	618.2	-8.69922	106.58
1.08	547.554	-8.68922	106.71
1.24667	488.38	-8.67931	106.84
1.41333	437.404	-8.66933	106.97
1.58	395.688	-8.65911	107.1
1.74667	360.037	-8.64914	107.23
1.91333	329.63	-8.63925	107.36
2.08	303.649	-8.6293	107.49
2.24667	281.686	-8.61936	107.62
2.41333	262.999	-8.60914	107.75
2.58	246.936	-8.59922	107.88
2.74667	232.922	-8.58927	108.01
2.91333	220.3	-8.5793	108.14
3.08	209.646	-8.56936	108.27
3.24667	199.893	-8.55943	108.4
3.41333	191.205	-8.54916	108.53
3.58	183.419	-8.53922	108.66
3.74667	175.88	-8.52928	108.79
3.91333	169.323	-8.5193	108.92
4.08	163.504	-8.50939	109.05
4.24667	158.094	-8.49911	109.18
4.41333	153.013	-8.48917	109.31
4.58	148.916	-8.4792	109.44
4.74667	144.244	-8.46927	109.57
4.91333	140.884	-8.45936	109.7
5.08	137.114	-8.4491	109.83
5.24667	133.426	-8.43915	109.96
5.41333	130.229	-8.42924	110.09
5.58	127.443	-8.41931	110.22
5.74667	125.066	-8.40934	110.35
5.91333	122.362	-8.39939	110.48
6.08	119.493	-8.38912	110.61
6.24667	117.526	-8.37916	110.74
6.41333	115.641	-8.36922	110.87
6.58	112.937	-8.35925	111
6.74667	111.133	-8.3493	111.13
6.91333	108.839	-8.33906	111.26
7.08	107.773	-8.32914	111.39
7.24667	105.724	-8.31915	111.52
7.41333	104.249	-8.30919	111.65
7.58	102.446	-8.29926	111.78
7.74667	101.299	-8.28931	111.91
7.91333	99.9875	-8.27908	112.04
8.08	99.004	-8.26915	112.17
8.24667	97.4468	-8.25918	112.3
8.41333	96.7911	-8.24926	112.43
8.58	94.7422	-8.2393	112.56
8.74667	94.0865	-8.22905	112.69
8.91333	93.5948	-8.2191	112.82
9.08	91.9557	-8.20917	112.95
9.24667	90.9722	-8.1992	113.08
9.41333	89.8248	-8.18927	113.21
9.58	88.9233	-8.17932	113.34
9.74667	88.4315	-8.16907	113.47
9.91333	87.4481	-8.15911	113.6
10.08	86.3827	-8.14917	113.73
10.2467	85.3172	-8.13926	113.86
10.4133	84.8255	-8.12934	113.99
10.58	84.0059	-8.11905	114.12
10.7467	83.35	-8.1091	114.25
10.9133	82.5304	-8.09916	114.38
11.08	81.9567	-8.08923	114.51
11.2467	81.465	-8.07928	114.64
11.4133	80.2357	-8.06931	114.77
11.58	80.2357	-8.05903	114.9
11.7467	79.6619	-8.0491	115.03
11.9133	78.6785	-8.03918	115.16
12.08	77.8589	-8.02923	115.29
12.2467	77.613	-8.01929	115.42
12.4133	76.8754	-8.00904	115.55
12.58	76.7115	-7.99911	115.68
12.7467	76.3837	-7.98914	115.81
12.9133	75.1543	-7.97917	115.94
13.08	75.2363	-7.96925	116.07
13.2467	75.0724	-7.95931	116.2
13.4133	74.4987	-7.94907	116.33
13.58	73.4333	-7.93915	116.46
13.7467	73.0235	-7.92922	116.59
13.9133	72.5317	-7.91929	116.72
14.08	71.6302	-7.90932	116.85
14.2467	71.958	-7.89906	116.98
14.4133	71.5483	-7.88911	117.11
14.58	70.9745	-7.87914	117.24
14.7467	70.7287	-7.86919	117.37
14.9133	70.155	-7.85922	117.5
15.08	69.8271	-7.84928	117.63
15.2467	69.2535	-7.83903	117.76
15.4133	69.4174	-7.82907	117.89
15.58	69.1715	-7.81916	118.02
15.7467	68.8437	-7.80926	118.15
15.9133	68.188	-7.7993	118.28
16.08	67.5324	-7.78905	118.41
16.2467	67.5324	-7.77913	118.54
16.4133	66.8767	-7.76916	118.67
16.58	66.8767	-7.75924	118.8
16.7467	66.5489	-7.74926	118.93
16.9133	66.6308	-7.73934	119.06
17.08	66.0572	-7.7291	119.19
17.2467	65.6473	-7.71913	119.32
17.4133	65.8933	-7.70921	119.45
17.58	64.9098	-7.69924	119.58
17.7467	64.7459	-7.6893	119.71
17.9133	63.9263	-7.67902	119.84
18.08	64.0082	-7.66909	119.97
18.2467	63.8443	-7.65913	120.1
18.4133	63.7624	-7.6492	120.23
18.58	63.9263	-7.63926	120.36
18.7467	63.5165	-7.62932	120.49
18.9133	63.1068	-7.61908	120.62
19.08	62.6969	-7.60913	120.75
19.2467	62.6969	-7.59921	120.88
19.4133	62.1233	-7.58927	121.01
19.58	62.4511	-7.57931	121.14
19.7467	62.2052	-7.56904	121.27
19.9133	61.3037	-7.55912	121.4
20.08	61.3856	-7.54918	121.53
20.2467	61.2217	-7.53919	121.66
20.4133	61.3856	-7.52926	121.79
20.58	61.3037	-7.51933	121.92
20.7467	60.6481	-7.50907	122.05
20.9133	60.0743	-7.49911	122.18
21.08	60.4022	-7.48919	122.31
21.2467	60.0743	-7.47926	122.44
21.4133	59.6645	-7.46933	122.57
21.58	59.8284	-7.45906	122.7
21.7467	59.3368	-7.44914	122.83
21.9133	59.4187	-7.4392	122.96
22.08	58.7631	-7.42924	123.09
22.2467	59.0909	-7.41928	123.22
22.4133	58.927	-7.40906	123.35
22.58	58.7631	-7.39909	123.48
22.7467	58.5991	-7.38916	123.61
22.9133	58.2713	-7.37917	123.74
23.08	58.4352	-7.3692	123.87
23.2467	57.8615	-7.35931	124
23.4133	57.7796	-7.34901	124.13
23.58	57.7796	-7.33903	124.26
23.7467	57.9435	-7.32909	124.39
23.9133	57.1239	-7.31916	124.52
24.08	57.1239	-7.30922	124.65
24.2467	56.7961	-7.29898	124.78
24.4133	56.878	-7.28907	124.91
24.58	56.5502	-7.27914	125.04
24.7467	56.5502	-7.26919	125.17
24.9133	56.3863	-7.25922	125.3
25.08	56.3044	-7.2493	125.43
25.2467	55.7306	-7.239	125.56
25.4133	56.2224	-7.22907	125.69
25.58	56.1405	-7.21914	125.82
25.7467	55.7306	-7.20917	125.95
25.9133	55.5667	-7.19924	126.08
26.08	55.7306	-7.18898	126.21
26.2467	55.2389	-7.17906	126.34
26.4133	55.5667	-7.16911	126.47
26.58	55.3209	-7.15915	126.6
26.7467	55.2389	-7.14925	126.73
26.9133	54.9931	-7.13928	126.86
27.08	55.2389	-7.12904	126.99
27.2467	54.9931	-7.11909	127.12
27.4133	54.9931	-7.10914	127.25
27.58	54.1735	-7.09921	127.38
27.7467	54.5014	-7.08929	127.51
27.9133	54.1735	-7.07902	127.64
28.08	54.0915	-7.06909	127.77
28.2467	54.1735	-7.0592	127.9
28.4133	53.7637	-7.0492	128.03
28.58	54.2554	-7.03924	128.16
28.7467	54.0915	-7.02928	128.29
28.9133	53.5998	-7.01903	128.42
29.08	53.1081	-7.00906	128.55
29.2467	53.5179	-6.99913	128.68
29.4133	53.9276	-6.9892	128.81
29.58	53.026	-6.97926	128.94
-0.25333	902.591	-6.96904	129.07
-0.42	814.898	-6.9591	129.2
-0.58667	725.074	-6.94914	129.33
-0.75333	639.344	-6.93921	129.46
-0.92	563.698	-6.9293	129.59
-1.08667	499.526	-6.91935	129.72
-1.25333	445.845	-6.90909	129.85
-1.42	399.704	-6.89916	129.98
-1.58667	361.839	-6.88924	130.11
-1.75333	330.204	-6.87924	130.24
-1.92	303.404	-6.86931	130.37
-2.08667	281.112	-6.85906	130.5
-2.25333	261.606	-6.84912	130.63
-2.42	245.133	-6.83915	130.76
-2.58667	230.053	-6.8292	130.89
-2.75333	217.431	-6.8193	131.02
-2.92	205.876	-6.80934	131.15
-3.08667	195.796	-6.79908	131.28
-3.25333	186.944	-6.78913	131.41
-3.42	178.83	-6.77918	131.54
-3.58667	171.454	-6.76925	131.67
-3.75333	165.06	-6.7593	131.8
-3.92	159.078	-6.74903	131.93
-4.08667	153.586	-6.7391	132.06
-4.25333	148.588	-6.72917	132.19
-4.42	144.08	-6.71921	132.32
-4.58667	139.818	-6.70927	132.45
-4.75333	135.72	-6.69933	132.58
-4.92	132.36	-6.68911	132.71
-5.08667	128.754	-6.67915	132.84
-5.25333	125.64	-6.6692	132.97
-5.42	122.69	-6.65925	133.1
-5.58667	119.985	-6.64931	133.23
-5.75333	117.362	-6.63904	133.36
-5.92	114.904	-6.62909	133.49
-6.08667	112.609	-6.61918	133.62
-6.25333	110.314	-6.60922	133.75
-6.42	108.429	-6.59926	133.88
-6.58667	106.216	-6.58933	134.01
-6.75333	104.659	-6.57909	134.14
-6.92	102.692	-6.56915	134.27
-7.08667	101.217	-6.55918	134.4
-7.25333	99.3318	-6.54928	134.53
-7.42	97.5288	-6.53935	134.66
-7.58667	96.5452	-6.5291	134.79
-7.75333	95.6438	-6.51916	134.92
-7.92	93.6768	-6.50923	135.05
-8.08667	92.9392	-6.49929	135.18
-8.25333	91.3821	-6.48934	135.31
-8.42	90.2347	-6.47943	135.44
-8.58667	88.7594	-6.46918	135.57
-8.75333	87.8579	-6.45923	135.7
-8.92	87.0383	-6.44931	135.83
-9.08667	86.1368	-6.43934	135.96
-9.25333	85.1533	-6.42935	136.09
-9.42	84.4158	-6.41909	136.22
-9.58667	83.1861	-6.40914	136.35
-9.75333	82.2026	-6.3992	136.48
-9.92	81.3011	-6.38923	136.61
-10.0867	80.5635	-6.37929	136.74
-10.2533	79.7438	-6.36931	136.87
-10.42	79.498	-6.35902	137
-10.5867	78.5146	-6.34906	137.13
-10.7533	78.0228	-6.33912	137.26
-10.92	77.2033	-6.32921	137.39
-11.0867	76.5476	-6.31929	137.52
-11.2533	76.1378	-6.30905	137.65
-11.42	75.646	-6.29912	137.78
-11.5867	74.4987	-6.28922	137.91
-11.7533	73.5971	-6.27927	138.04
-11.92	73.3513	-6.26933	138.17
-12.0867	73.1055	-6.25909	138.3
-12.2533	72.3678	-6.24913	138.43
-12.42	72.2039	-6.23917	138.56
-12.5867	71.3843	-6.22921	138.69
-12.7533	71.0565	-6.21925	138.82
-12.92	70.3189	-6.20936	138.95
-13.0867	69.7452	-6.19909	139.08
-13.2533	69.7452	-6.18911	139.21
-13.42	68.9257	-6.17916	139.34
-13.5867	68.8437	-6.16923	139.47
-13.7533	68.27	-6.15927	139.6
-13.92	67.9422	-6.149	139.73
-14.0867	66.9587	-6.1391	139.86
-14.2533	66.9587	-6.12917	139.99
-14.42	66.2211	-6.11923	140.12
-14.5867	65.8933	-6.10929	140.25
-14.7533	65.7293	-6.09932	140.38
-14.92	65.4834	-6.08909	140.51
-15.0867	65.0737	-6.07915	140.64
-15.2533	64.8278	-6.06921	140.77
-15.42	64.1721	-6.05922	140.9
-15.5867	64.0902	-6.04929	141.03
-15.7533	63.7624	-6.03901	141.16
-15.92	63.4346	-6.02909	141.29
-16.0867	62.6969	-6.01913	141.42
-16.2533	62.8608	-6.00917	141.55
-16.42	62.6969	-5.99922	141.68
-16.5867	61.8774	-5.98926	141.81
-16.7533	61.8774	-5.97904	141.94
-16.92	61.9594	-5.96911	142.07
-17.0867	60.6481	-5.95918	142.2
-17.2533	61.2217	-5.94924	142.33
-17.42	61.3037	-5.93928	142.46
-17.5867	60.6481	-5.92903	142.59
-17.7533	60.5661	-5.91907	142.72
-17.92	59.7465	-5.90912	142.85
-18.0867	59.8284	-5.89915	142.98
-18.2533	59.4187	-5.8892	143.11
-18.42	59.3368	-5.87929	143.24
-18.5867	59.1728	-5.86902	143.37
-18.7533	58.5171	-5.85906	143.5
-18.92	58.4352	-5.84913	143.63
-19.0867	58.4352	-5.83919	143.76
-19.2533	58.4352	-5.82926	143.89
-19.42	58.1074	-5.81897	144.02
-19.5867	57.6157	-5.80904	144.15
-19.7533	57.5337	-5.79909	144.28
-19.92	57.2878	-5.78916	144.41
-20.0867	56.96	-5.77919	144.54
-20.2533	56.7961	-5.76927	144.67
-20.42	56.5502	-5.75903	144.8
-20.5867	56.4683	-5.74908	144.93
-20.7533	56.3863	-5.73914	145.06
-20.92	55.7306	-5.72917	145.19
-21.0867	56.0585	-5.71921	145.32
-21.2533	55.157	-5.70895	145.45
-21.42	55.7306	-5.69903	145.58
-21.5867	54.9931	-5.68908	145.71
-21.7533	55.157	-5.67915	145.84
-21.92	55.3209	-5.66917	145.97
-22.0867	54.8292	-5.65923	146.1
-22.2533	54.9931	-5.64899	146.23
-22.42	54.5014	-5.63906	146.36
-22.5867	54.5014	-5.62913	146.49
-22.7533	54.7472	-5.61918	146.62
-22.92	54.1735	-5.6092	146.75
-23.0867	53.8457	-5.59895	146.88
-23.2533	53.9276	-5.589	147.01
-23.42	53.5179	-5.57907	147.14
-23.5867	53.4359	-5.56912	147.27
-23.7533	53.1901	-5.55919	147.4
-23.92	53.5179	-5.54926	147.53
-24.0867	53.272	-5.53901	147.66
-24.2533	52.9441	-5.52906	147.79
-24.42	52.6163	-5.5191	147.92
-24.5867	52.6163	-5.50918	148.05
-24.7533	52.3704	-5.49924	148.18
-24.92	52.2885	-5.48894	148.31
-25.0867	52.2066	-5.47898	148.44
-25.2533	52.1246	-5.46904	148.57
-25.42	52.2885	-5.45911	148.7
-25.5867	51.6328	-5.44916	148.83
-25.7533	52.2066	-5.43921	148.96
-25.92	51.8787	-5.42897	149.09
-26.0867	51.5508	-5.41903	149.22
-26.2533	51.7148	-5.40909	149.35
-26.42	51.3869	-5.39914	149.48
-26.5867	51.0591	-5.38923	149.61
-26.7533	51.3869	-5.37896	149.74
-26.92	51.3869	-5.369	149.87
-27.0867	50.9772	-5.35908	150
-27.2533	50.4855	-5.34922	150.13
-27.42	50.6494	-5.33924	150.26
-27.5867	50.7313	-5.3293	150.39
-27.7533	50.7313	-5.31907	150.52
-27.92	50.7313	-5.3091	150.65
-28.0867	50.6494	-5.29919	150.78
-28.2533	50.1576	-5.28923	150.91
-28.42	49.7478	-5.27926	151.04
-28.5867	50.3216	-5.26901	151.17
-28.7533	49.7478	-5.25909	151.3
-28.92	49.7478	-5.2491	151.43
-29.0867	49.8298	-5.23913	151.56
-29.2533	49.502	-5.22919	151.69
-29.42	49.42	-5.21891	151.82
-29.5867	49.7478	-5.20897	151.95
-29.7533	49.42	-5.19901	152.08
-29.92	49.2561	-5.18908	152.21
-30.0867	49.502	-5.17914	152.34
-30.2533	49.0922	-5.1692	152.47
-30.42	48.6824	-5.15894	152.581
		-5.14902	152.725
		-5.13909	152.904
		-5.12917	153.115
		-5.11921	153.345
		-5.10893	153.576
		-5.09901	153.685
		-5.08906	153.692
		-5.07907	153.796
		-5.06913	153.894
		-5.05919	154.006
		-5.04894	154.188
		-5.03896	154.416
		-5.02902	154.717
		-5.01907	155.1
		-5.00916	155.473
		-4.99893	155.509
		-4.98897	155.283
		-4.97905	155.281
		-4.9691	155.645
		-4.95919	156.08
		-4.94922	156.355
		-4.93897	156.472
		-4.929	156.552
		-4.91906	156.669
		-4.9091	156.766
		-4.89912	156.889
		-4.88888	157.121
		-4.87892	157.415
		-4.86896	157.555
		-4.85904	157.537
		-4.84908	157.699
		-4.83915	158.064
		-4.82885	158.308
		-4.81891	158.271
		-4.80899	158.152
		-4.79906	158.149
		-4.7891	158.102
		-4.77886	158.143
		-4.76893	158.254
		-4.75898	158.419
		-4.74901	158.7
		-4.73907	158.99
		-4.72911	159.226
		-4.71885	159.283
		-4.70891	159.234
		-4.69896	159.159
		-4.68902	159.038
		-4.67908	159.094
		-4.66886	159.268
		-4.65892	159.461
		-4.64897	159.659
		-4.63901	159.697
		-4.62906	159.705
		-4.61912	159.843
		-4.60886	160.022
		-4.59891	160.165
		-4.58897	160.328
		-4.57902	160.665
		-4.5691	161.04
		-4.55885	161.414
		-4.5489	161.653
		-4.53895	161.794
		-4.529	162.03
		-4.51908	162.316
		-4.50913	162.465
		-4.49885	162.614
		-4.48889	163.004
		-4.47896	163.439
		-4.46903	163.748
		-4.45908	163.859
		-4.44882	163.825
		-4.43885	163.832
		-4.42894	164.096
		-4.41897	164.543
		-4.40901	164.907
		-4.39909	165.091
		-4.38881	165.13
		-4.37888	165.116
		-4.36893	165.094
		-4.35899	165.104
		-4.34904	165.297
		-4.33883	165.67
		-4.32887	166.054
		-4.31893	166.277
		-4.30902	166.382
		-4.29906	166.509
		-4.28911	166.65
		-4.27883	166.879
		-4.2689	167.22
		-4.25894	167.517
		-4.24899	167.707
		-4.23908	167.928
		-4.22882	168.226
		-4.21887	168.456
		-4.20891	168.648
		-4.19897	168.873
		-4.18902	169.154
		-4.17909	169.38
		-4.1688	169.613
		-4.15886	169.828
		-4.14894	170.169
		-4.13901	170.54
		-4.12903	170.827
		-4.11877	170.888
		-4.10883	170.922
		-4.0989	171.093
		-4.08895	171.219
		-4.07901	171.313
		-4.06873	171.486
		-4.0588	171.699
		-4.04884	171.887
		-4.0389	172.096
		-4.02897	172.303
		-4.01898	172.403
		-4.00876	172.462
		-3.99882	172.706
		-3.98888	173.014
		-3.97893	173.112
		-3.96896	173.163
		-3.95872	173.446
		-3.94879	173.711
		-3.93886	173.761
		-3.92889	173.69
		-3.91896	173.686
		-3.90902	173.8
		-3.89876	173.889
		-3.88882	174.038
		-3.87887	174.259
		-3.86896	174.463
		-3.85903	174.702
		-3.84878	174.943
		-3.83884	175.171
		-3.82891	175.425
		-3.81899	175.647
		-3.80903	175.758
		-3.79911	176.003
		-3.78883	176.391
		-3.7789	176.776
		-3.76894	177.06
		-3.75897	177.365
		-3.74903	177.716
		-3.7388	177.92
		-3.72886	177.998
		-3.7189	178.152
		-3.70895	178.456
		-3.69902	178.76
		-3.6891	179.089
		-3.67886	179.419
		-3.66888	179.704
		-3.65895	179.98
		-3.649	180.35
		-3.63903	180.84
		-3.62875	181.267
		-3.61882	181.548
		-3.60891	181.866
		-3.59892	182.274
		-3.58899	182.729
		-3.57905	183.23
		-3.5688	183.714
		-3.55884	184.181
		-3.5489	184.631
		-3.53898	184.965
		-3.52906	185.167
		-3.51877	185.235
		-3.50881	185.214
		-3.4989	185.273
		-3.48894	185.403
		-3.47898	185.512
		-3.46901	185.628
		-3.45876	185.796
		-3.4488	185.989
		-3.43884	186.255
		-3.42892	186.424
		-3.41898	186.492
		-3.40874	186.8
		-3.39882	187.014
		-3.38887	187.017
		-3.37896	187.063
		-3.36899	187.218
		-3.35904	187.448
		-3.3488	187.708
		-3.33883	187.971
		-3.32889	188.155
		-3.31897	188.302
		-3.30901	188.464
		-3.29876	188.785
		-3.28883	189.151
		-3.27887	189.553
		-3.26891	189.747
		-3.25894	189.859
		-3.24902	190.21
		-3.23874	190.725
		-3.22878	191.174
		-3.21884	191.626
		-3.2089	192.053
		-3.19895	192.376
		-3.1887	192.788
		-3.17879	193.157
		-3.16883	193.532
		-3.15893	193.88
		-3.14898	194.158
		-3.13903	194.44
		-3.12875	194.874
		-3.11881	195.277
		-3.10885	195.462
		-3.09893	195.609
		-3.08894	195.999
		-3.07867	196.47
		-3.06872	196.814
		-3.05879	197.196
		-3.04886	197.673
		-3.03892	198.108
		-3.02871	198.363
		-3.01878	198.558
		-3.00886	198.843
		-2.9989	199.163
		-2.98898	199.384
		-2.97901	199.483
		-2.96874	199.561
		-2.95879	199.57
		-2.94887	199.616
		-2.93887	199.786
		-2.92894	200.027
		-2.91869	200.316
		-2.90875	200.711
		-2.89879	201.103
		-2.88885	201.39
		-2.87891	201.601
		-2.86895	201.921
		-2.8587	202.268
		-2.84879	202.498
		-2.83889	202.742
		-2.82893	203.212
		-2.81897	203.769
		-2.80871	204.17
		-2.79877	204.544
		-2.78883	205.018
		-2.77889	205.619
		-2.76893	206.277
		-2.759	206.732
		-2.74874	207.077
		-2.73878	207.565
		-2.72884	208.022
		-2.71892	208.34
		-2.70894	208.731
		-2.69872	209.179
		-2.68878	209.622
		-2.67882	210.177
		-2.6689	210.812
		-2.65896	211.379
		-2.64901	211.758
		-2.63877	211.985
		-2.62884	212.282
		-2.61893	212.623
		-2.60894	212.827
		-2.59901	212.911
		-2.58875	213.203
		-2.5788	213.62
		-2.56886	213.988
		-2.5589	214.291
		-2.54896	214.535
		-2.53903	214.892
		-2.52884	215.289
		-2.51889	215.762
		-2.50894	216.315
		-2.49899	216.847
		-2.48903	217.285
		-2.47876	217.736
		-2.46882	218.264
		-2.45887	218.82
		-2.4489	219.525
		-2.43898	220.319
		-2.42904	220.973
		-2.41877	221.581
		-2.4088	222.286
		-2.39884	223.129
		-2.38891	224
		-2.37896	224.864
		-2.36874	225.783
		-2.35878	226.716
		-2.34887	227.519
		-2.33891	228.209
		-2.32894	228.927
		-2.31902	229.832
		-2.30873	230.799
		-2.29883	231.535
		-2.28884	232.155
		-2.27888	232.975
		-2.26897	233.884
		-2.25871	234.8
		-2.24879	235.643
		-2.23886	236.388
		-2.22895	237.257
		-2.21902	238.096
		-2.20906	238.717
		-2.19881	239.397
		-2.18886	240.227
		-2.17891	241.115
		-2.16898	241.928
		-2.159	242.721
		-2.14872	243.72
		-2.13879	244.811
		-2.12885	245.801
		-2.11887	246.721
		-2.10892	247.673
		-2.09897	248.734
		-2.0887	249.818
		-2.07877	250.756
		-2.06884	251.515
		-2.05889	252.336
		-2.04898	253.308
		-2.03874	254.539
		-2.02883	255.682
		-2.01885	256.639
		-2.00893	257.529
		-1.99898	258.346
		-1.98871	258.911
		-1.9788	259.412
		-1.96886	260.113
		-1.95888	261.002
		-1.94895	261.951
		-1.939	262.914
		-1.92875	263.98
		-1.91879	264.974
		-1.90886	265.891
		-1.8989	266.844
		-1.88899	267.861
		-1.87875	268.834
		-1.86879	269.821
		-1.85884	270.754
		-1.84886	271.848
		-1.83893	272.971
		-1.829	274.049
		-1.81875	275.162
		-1.80882	276.415
		-1.79888	277.798
		-1.78892	279.003
		-1.77898	280.022
		-1.76873	281.089
		-1.75878	282.232
		-1.74884	283.421
		-1.73889	284.667
		-1.72895	285.784
		-1.71899	286.968
		-1.70874	288.059
		-1.69882	289.201
		-1.68886	290.385
		-1.67894	291.524
		-1.66898	292.541
		-1.65874	293.664
		-1.64879	295.146
		-1.63886	296.594
		-1.62887	297.837
		-1.61892	299.119
		-1.60898	300.567
		-1.5987	301.973
		-1.58877	303.41
		-1.57884	304.891
		-1.5689	306.36
		-1.55898	307.462
		-1.5487	308.377
		-1.53876	309.488
		-1.52882	310.546
		-1.51889	311.525
		-1.50894	312.526
		-1.49899	313.624
		-1.48877	314.778
		-1.47881	316.183
		-1.46885	317.809
		-1.45888	319.483
		-1.44897	320.958
		-1.4387	322.451
		-1.42875	324.047
		-1.41886	325.38
		-1.4089	326.824
		-1.39899	328.414
		-1.38906	329.956
		-1.37882	331.285
		-1.3689	332.525
		-1.35896	334.031
		-1.34903	335.867
		-1.33908	337.622
		-1.3288	339.4
		-1.31884	341.137
		-1.30892	342.857
		-1.29893	344.654
		-1.289	346.395
		-1.27908	348.069
		-1.26885	349.699
		-1.25889	351.13
		-1.24892	352.655
		-1.23901	354.357
		-1.22907	356.276
		-1.21883	358.146
		-1.20887	360.176
		-1.19893	362.384
		-1.18899	364.574
		-1.17903	366.788
		-1.1691	369.072
		-1.15883	371.445
		-1.1489	373.778
		-1.13895	376.015
		-1.129	378.253
		-1.11907	380.378
		-1.10878	382.639
		-1.09881	385.228
		-1.08886	387.688
		-1.07891	389.965
		-1.06901	391.907
		-1.05906	394.23
		-1.04883	397.098
		-1.03888	400.023
		-1.02896	402.819
		-1.01901	405.682
		-1.00904	408.554
		-0.99876	411.529
		-0.98882	414.42
		-0.9789	417.315
		-0.9689	420.272
		-0.95896	423.405
		-0.94904	426.835
		-0.93876	430.312
		-0.92877	433.922
		-0.91883	437.582
		-0.9089	441.215
		-0.89896	444.941
		-0.88873	448.88
		-0.87874	452.701
		-0.86881	456.266
		-0.85887	460.123
		-0.84889	464.291
		-0.83866	468.92
		-0.82872	473.821
		-0.81878	478.768
		-0.80879	483.958
		-0.79888	489.564
		-0.78892	495.377
		-0.77866	500.793
		-0.76872	505.748
		-0.75986	510.515
		-0.74987	515.425
		-0.73987	520.396
		-0.72987	525.723
		-0.71987	531.783
		-0.70988	538.925
		-0.69988	545.741
		-0.68988	552.968
		-0.67989	560.599
		-0.66988	568.367
		-0.65989	576.203
		-0.64989	583.674
		-0.63989	591.317
		-0.62989	598.941
		-0.61989	607.267
		-0.60989	616.431
		-0.5999	625.881
		-0.5899	635.908
		-0.5799	646.103
		-0.5699	655.767
		-0.5599	665.626
		-0.54991	676.542
		-0.5399	688.089
		-0.52991	699.714
		-0.51991	711.606
		-0.50991	724.717
		-0.49991	738.361
		-0.48992	752.928
		-0.47992	769.395
		-0.46992	785.499
		-0.45993	802.317
		-0.44993	820.925
		-0.43994	840.447
		-0.42994	862.703
		-0.41994	886.189
		-0.40994	910.043
		-0.39995	932.002
		-0.38995	952.817
		-0.37996	975.967
		-0.36996	1000.86
		-0.35993	1029.58
		-0.34993	1058.89
		-0.33993	1086.53
		-0.32993	1111.52
		-0.31993	1135.43
		-0.30993	1159.4
		-0.29993	1186.59
		-0.28994	1216.6
		-0.27993	1252.48
		-0.26994	1291.66
		-0.25994	1332.34
		-0.24995	1377.42
		-0.23995	1422.91
		-0.22995	1471.25
		-0.21996	1521
		-0.20995	1575.09
		-0.19996	1638.65
		-0.18995	1708.98
		-0.17995	1781.99
		-0.16995	1853.63
		-0.15996	1922.58
		-0.14996	1993.99
		-0.13996	2075.23
		-0.12996	2167.54
		-0.11997	2269.54
		-0.10997	2373.79
		-0.09996	2485.41
		-0.08997	2583.27
		-0.07997	2673.08
		-0.06997	2741.01
		-0.05997	2797.15
		-0.04998	2850.58
		-0.03997	2908.27
		-0.02997	2966.18
		-0.01997	3025.62
		--
		3e-05	3073.93
		0.01003	3029.32
		0.02003	2945.99
		0.03003	2834.58
		0.04007	2727.91
		0.05007	2633.86
		0.06007	2550.39
		0.07007	2465.29
		0.08007	2376.94
		0.09007	2282.36
		0.10007	2186.44
		0.11007	2094.36
		0.12007	1999.82
		0.13008	1907.55
		0.14008	1816.13
		0.15008	1727.81
		0.16008	1639.37
		0.17007	1560.16
		0.18007	1482.04
		0.19007	1408.69
		0.20007	1344.63
		0.21007	1288.11
		0.22008	1236.93
		0.23007	1188.88
		0.24007	1141.77
		0.25007	1095.23
		0.26007	1051.29
		0.27007	1008.13
		0.28007	969.961
		0.29007	929.43
		0.30007	894.289
		0.31007	860.398
		0.32006	828.507
		0.33006	801.047
		0.34006	775.179
		0.35006	750.933
		0.36006	726.318
		0.37006	702.426
		0.38006	678.869
		0.39006	657.691
		0.40007	636.185
		0.41007	615.511
		0.42007	594.77
		0.43006	574.359
		0.4401	553.789
		0.4501	535.498
		0.4601	518.94
		0.4701	504.812
		0.4801	492.108
		0.4901	479.922
		0.5001	467.829
		0.5101	455.675
		0.5201	443.674
		0.5301	431.826
		0.5401	420.565
		0.5501	409.332
		0.5601	399.043
		0.57011	388.663
		0.5801	379.415
		0.5901	370.792
		0.6001	361.899
		0.6101	354.342
		0.6201	346.948
		0.6301	339.817
		0.64011	332.811
		0.6501	326.558
		0.6601	319.812
		0.6701	313.155
		0.6801	306.614
		0.6901	300.457
		0.7001	294.196
		0.71009	288.105
		0.7201	282.305
		0.73009	276.826
		0.7401	271.609
		0.7501	266.377
		0.76009	261.191
		0.7701	255.899
		0.7801	251.309
		0.79009	247.179
		0.80009	243.536
		0.81009	240.043
		0.82009	236.463
		0.83009	232.896
		0.84013	229.367
		0.85012	225.703
		0.86013	222.102
		0.87012	218.477
		0.88012	214.77
		0.89013	211.01
		0.90013	207.414
		0.91012	204.234
		0.92012	201.292
		0.93012	198.374
		0.94012	195.138
		0.95012	191.888
		0.96012	188.713
		0.97011	185.828
		0.98012	183.492
		0.99011	181.58
		1.00012	179.759
		1.01012	177.875
		1.02012	175.759
		1.03012	173.366
		1.04012	170.927
		1.05012	168.513
		1.06011	166.424
		1.07011	164.337
		1.08011	162.587
		1.09011	160.933
		1.1001	159.421
		1.11011	157.971
		1.1201	156.477
		1.1301	154.845
		1.1401	153.102
		1.1501	151.391
		1.1601	149.519
		1.1701	147.567
		1.1801	145.248
		1.19011	143.087
		1.2001	141.194
		1.21011	139.729
		1.2201	138.457
		1.23011	137.397
		1.24011	136.441
		1.25004	135.588
		1.26004	134.735
		1.27004	133.868
		1.28003	133.093
		1.29004	132.181
		1.30004	130.966
		1.31004	129.389
		1.32004	127.836
		1.33004	126.342
		1.34004	125.015
		1.35004	123.862
		1.36004	122.876
		1.37004	121.798
		1.38005	120.604
		1.39004	119.478
		1.40004	118.33
		1.41004	117.321
		1.42004	116.404
		1.43003	115.326
		1.44003	114.194
		1.45005	113.138
		1.46005	112.235
		1.47005	111.403
		1.48005	110.658
		1.49006	109.933
		1.50005	109.161
		1.51005	108.286
		1.52005	107.364
		1.53005	106.509
		1.54005	105.745
		1.55006	105.004
		1.56005	104.247
		1.57005	103.361
		1.58005	102.594
		1.59005	102.033
		1.60005	101.425
		1.61005	100.673
		1.62005	99.7654
		1.63005	98.9312
		1.64005	98.0533
		1.65005	97.2211
		1.66005	96.5844
		1.67005	96.0811
		1.68005	95.4607
		1.69005	94.8279
		1.70005	94.2241
		1.71005	93.532
		1.72005	92.8773
		1.73005	92.3532
		1.74005	91.9616
		1.75005	91.3763
		1.76005	90.5344
		1.77005	89.7745
		1.78005	89.2577
		1.79005	88.6215
		1.80005	87.9536
		1.81005	87.4423
		1.82005	86.8902
		1.83005	86.2237
		1.84005	85.5435
		1.85005	85.0262
		1.86006	84.5497
		1.87005	84.0833
		1.88006	83.4835
		1.89006	82.8709
		1.90006	82.2632
		1.91006	81.5444
		1.92007	80.969
		1.93007	80.5998
		1.94007	80.1405
		1.95007	79.58
		1.96007	79.2504
		1.97007	79.0164
		1.98007	78.707
		1.99007	78.2158
		2.00007	77.6773
		2.01007	77.1866
		2.02007	76.7641
		2.03007	76.2927
		2.04007	75.807
		2.05007	75.2873
		2.06007	74.819
		2.07007	74.4326
		2.08008	74.0393
		2.09008	73.6622
		2.10008	73.3175
		2.11008	73.0324
		2.12008	72.7428
		2.13007	72.3874
		2.14007	71.8508
		2.15007	71.3607
		2.16008	70.9415
		2.17007	70.5539
		2.18008	70.2913
		2.19007	70.0441
		2.20008	69.6889
		2.21007	69.3129
		2.22008	69.0176
		2.23008	68.668
		2.24007	68.2687
		2.25007	67.8253
		2.26007	67.386
		2.27007	67.0258
		2.28007	66.7303
		2.29008	66.418
		2.30008	66.1839
		2.31008	66.0125
		2.32007	65.6594
		2.33008	65.2267
		2.34008	64.9691
		2.35008	64.8193
		2.36008	64.4183
		2.37008	64.0245
		2.38009	63.72
		2.39008	63.3322
		2.40009	62.943
		2.41009	62.6888
		2.42009	62.467
		2.43009	62.1553
		2.44009	61.9308
		2.45009	61.7745
		2.46009	61.4919
		2.47009	61.0626
		2.48009	60.6497
		2.49009	60.2631
		2.50009	59.9913
		2.51009	59.7171
		2.5201	59.4652
		2.5301	59.2636
		2.5401	59.1656
		2.5501	59.0588
		2.5601	58.8464
		2.5701	58.5148
		2.5801	58.1706
		2.5901	57.9406
		2.6001	57.7037
		2.61009	57.4083
		2.62009	57.0952
		2.63009	56.8407
		2.64009	56.5537
		2.65008	56.3393
		2.66008	56.1948
		2.67008	56.0568
		2.68008	55.9329
		2.69007	55.7804
		2.70008	55.5716
		2.71008	55.3224
		2.72007	55.102
		2.73007	54.8653
		2.74007	54.6185
		2.75007	54.3665
		2.76006	54.1204
		2.77006	53.8626
		2.78006	53.6483
		2.79007	53.5256
		2.80006	53.3698
		2.81005	53.0635
		2.82006	52.6735
		2.83005	52.3543
		2.84005	52.1629
		2.85005	52.1682
		2.86005	52.1
		2.87005	51.7804
		2.88005	51.4527
		2.89005	51.2231
		2.90005	51.0869
		2.91004	50.9074
		2.92004	50.689
		2.93004	50.4924
		2.94004	50.3953
		2.95004	50.3265
		2.96004	50.2367
		2.97004	50.0329
		2.98003	49.6175
		2.99003	49.3565
		3.00003	49.3503
		3.01003	49.3928
		3.02002	49.1907
		3.03003	48.8616
		3.04003	48.6125
		3.05002	48.4592
		3.06002	48.3171
		3.07002	48.1926
		3.08002	48.1981
		3.09002	48.1116
		3.10002	47.7929
		3.11002	47.4894
		3.12002	47.348
		3.13002	47.3191
		3.14001	47.2122
		3.15001	46.9429
		3.16001	46.6896
		3.17	46.6058
		3.18001	46.5065
		3.19001	46.1932
		3.2	45.9178
		3.21	45.8177
		3.22	45.7575
		3.23	45.5369
		3.23999	45.2975
		3.25047	45.2075
		3.26042	45.1142
		3.27035	44.9382
		3.28028	44.7034
		3.29055	44.4996
		3.3005	44.4027
		3.31046	44.3472
		3.32038	44.2444
		3.33035	44.0773
		3.34031	43.9379
		3.35061	43.8224
		3.36052	43.7405
		3.37049	43.744
		3.38046	43.6872
		3.39039	43.4806
		3.40062	43.1701
		3.41055	42.913
		3.42051	42.7576
		3.43043	42.5751
		3.44037	42.3702
		3.45032	42.2124
		3.4606	42.211
		3.47055	42.1996
		3.48048	42.1004
		3.49044	42.0011
		3.50038	41.9497
		3.51029	41.9337
		3.52058	41.9389
		3.53053	41.9498
		3.54047	41.8455
		3.55038	41.629
		3.56035	41.4773
		3.57062	41.4475
		3.58056	41.3416
		3.59051	41.2003
		3.60047	41.1022
		3.61041	40.9962
		3.6203	40.8575
		3.6306	40.6463
		3.64053	40.4203
		3.65047	40.3296
		3.66042	40.3592
		3.67037	40.3304
		3.68064	40.1646
		3.69057	39.938
		3.70053	39.7735
		3.71045	39.7421
		3.7204	39.641
		3.73034	39.5261
		3.74061	39.5775
		3.75054	39.7307
		3.7605	39.8463
		3.77043	39.7286
		3.78038	39.4086
		3.79068	39.0766
		3.80063	38.8422
		3.81054	38.7251
		3.82051	38.5859
		3.83047	38.4815
		3.84042	38.4112
		3.85067	38.315
		3.86064	38.3304
		3.87052	38.3631
		3.88047	38.2979
		3.89039	38.2471
		3.90063	38.1475
		3.91059	37.8905
		3.92053	37.6947
		3.93049	37.6216
		3.94039	37.5301
		3.95034	37.3282
		3.96061	37.0598
		3.97056	36.9336
		3.98052	36.9559
		3.99046	36.9727
		4.0004	36.8698
		4.01066	36.839
		4.02057	36.8118
		4.0305	36.6056
		4.04044	36.403
		4.05039	36.2757
		4.06031	36.2737
		4.0706	36.3927
		4.08055	36.5108
		4.09049	36.5047
		4.10043	36.3171
		4.1104	36.2109
		4.1207	36.1518
		4.13065	35.9245
		4.14059	35.6483
		4.15049	35.3967
		4.16046	35.2762
		4.1704	35.2371
		4.18064	35.2495
		4.19056	35.2479
		4.20048	35.1923
		4.21043	35.2494
		4.22036	35.2167
		4.23027	35.1317
		4.24057	35.141
		4.2505	34.9601
		4.26046	34.6804
		4.27037	34.6132
		4.28031	34.7849
		4.29058	34.9574
		4.30058	34.9686
		4.3105	34.913
		4.32045	34.897
		4.33043	34.7292
		4.34036	34.4637
		4.35059	34.3929
		4.36054	34.3821
		4.37047	34.1998
		4.38044	34.025
		4.39035	34.0288
		4.4006	34.206
		4.41058	34.3193
		4.42054	34.0637
		4.43049	33.6301
		4.44044	33.4617
		4.45039	33.5128
		4.46065	33.6009
		4.47057	33.5753
		4.48049	33.4958
		4.49048	33.5105
		4.50042	33.4923
		4.5107	33.3687
		4.52061	33.2753
		4.53053	33.2254
		4.54046	33.1995
		4.55039	33.0868
		4.56034	32.8354
		4.57062	32.6785
		4.58057	32.7173
		4.59048	32.7306
		4.60042	32.6953
		4.61038	32.6742
		4.62066	32.5493
		4.63061	32.4116
		4.64057	32.3911
		4.65048	32.3598
		4.66043	32.2758
		4.67035	32.1197
		4.68059	32.0121
		4.69053	32.0909
		4.70045	32.0888
		4.71039	31.9815
		4.72034	31.8811
		4.73059	31.7329
		4.74055	31.6767
		4.75049	31.6994
		4.76045	31.6313
		4.7704	31.553
		4.78034	31.4348
		4.79062	31.2703
		4.80058	31.1828
		4.81049	31.2479
		4.82044	31.3404
		4.83038	31.3255
		4.84064	31.1874
		4.85058	31.0595
		4.86049	31.0556
		4.87046	31.0458
		4.88039	31.0303
		4.89036	30.9741
		4.90066	30.8829
		4.91059	30.8152
		4.9205	30.7005
		4.93045	30.5859
		4.94041	30.5457
		4.95036	30.4619
		4.96062	30.3697
		4.9706	30.4345
		4.98055	30.5161
		4.99047	30.4408
		5.00043	30.2381
		5.01069	30.0323
		5.02061	29.9396
		5.03057	30.0524
		5.04053	30.1373
		5.05044	30.0605
		5.06039	29.975
		5.07066	29.9217
		5.0806	29.9268
		5.09051	29.9544
		5.10046	29.9292
		5.11043	29.7999
		5.12069	29.6813
		5.13062	29.7737
		5.14056	29.7692
		5.15052	29.5487
		5.16042	29.4337
		5.17034	29.3786
		5.18063	29.2186
		5.19053	28.9822
		5.20048	28.8871
		5.21043	29.0439
		5.22039	29.2294
		5.23067	29.3178
		5.24064	29.2036
		5.25057	28.9253
		5.26046	28.692
		5.27043	28.683
		5.28036	28.8454
		5.29062	28.8824
		5.30056	28.7966
		5.31053	28.6899
		5.32048	28.6208
		5.33043	28.5762
		5.34068	28.462
		5.35062	28.3284
		5.36058	28.2721
		5.37052	28.2361
		5.38044	28.1744
		5.39039	28.1371
		5.40066	28.1519
		5.41061	28.1377
		5.42054	28.056
		5.43048	28.0012
		5.44042	27.9928
		5.45065	28.0129
		5.46061	28.0448
		5.47054	28.0314
		5.48051	28.0145
		5.49044	27.9875
		5.50039	27.827
		5.51061	27.7463
		5.52053	27.8178
		5.53045	27.7861
		5.54039	27.6639
		5.55031	27.5779
		5.56062	27.5202
		5.57057	27.4733
		5.58049	27.5003
		5.59044	27.4627
		5.60041	27.3321
		5.61037	27.2602
		5.62062	27.2339
		5.63055	27.3059
		5.64051	27.4707
		5.65046	27.4992
		5.66043	27.3206
		5.67034	27.2801
		5.68058	27.4366
		5.69052	27.4197
		5.70048	27.2132
		5.71043	27.0227
		5.72039	26.8945
		5.73065	26.9093
		5.74061	27.0119
		5.75055	27.1035
		5.76052	27.092
		5.77046	26.9727
		5.7804	26.9344
		5.79065	26.8777
		5.80059	26.7016
		5.81053	26.6722
		5.82049	26.7321
		5.83042	26.7492
		5.84065	26.7403
		5.85058	26.6768
		5.86053	26.5978
		5.87048	26.4202
		5.88041	26.1595
		5.89038	25.9568
		5.90066	25.9307
		5.91058	25.9445
		5.92054	25.8393
		5.93052	25.8665
		5.94045	25.9738
		5.9507	25.9205
		5.96062	25.8018
		5.97056	25.8532
		5.98051	25.9686
		5.99044	25.9921
		6.00036	25.9991
		6.01066	25.9493
		6.02061	25.8093
		6.03053	25.7891
		6.0405	25.9232
		6.05047	25.951
		6.06071	25.728
		6.07063	25.5644
		6.0806	25.6887
		6.09054	25.9246
		6.10048	26.0115
		6.11044	25.7863
		6.12069	25.5189
		6.13067	25.4305
		6.14058	25.424
		6.15052	25.377
		6.16048	25.3642
		6.17072	25.3708
		6.18065	25.3276
		6.19059	25.2331
		6.20052	25.105
		6.21045	25.0916
		6.22038	25.1248
		6.23064	25.0894
		6.24059	25.0866
		6.25052	25.0795
		6.2605	25.0374
		6.27044	24.9895
		6.28069	24.9072
		6.29066	24.7167
		6.3006	24.528
		6.31054	24.5213
		6.32046	24.7456
		6.33038	24.8714
		6.34067	24.8488
		6.35066	24.8895
		6.36061	24.9275
		6.37056	24.8567
		6.3805	24.7613
		6.39041	24.7536
		6.40067	24.6909
		6.4106	24.5268
		6.42057	24.4586
		6.4305	24.3726
		6.44044	24.2462
		6.45071	24.2409
		6.46066	24.2876
		6.4706	24.2848
		6.48051	24.3005
		6.49047	24.3412
		6.5004	24.2329
		6.51067	24.1171
		6.52061	24.2518
		6.53054	24.3377
		6.5405	24.1193
		6.55045	23.9406
		6.5607	24.0365
		6.57068	24.2492
		6.58066	24.2262
		6.59059	24.0502
		6.60053	23.8863
		6.61045	23.8421
		6.6207	23.8812
		6.63064	23.8566
		6.64061	23.8689
		6.65054	24.028
		6.66049	24.1167
		6.67075	24.0039
		6.6807	23.8517
		6.69064	23.7872
		6.7006	23.7408
		6.71053	23.6506
		6.72049	23.5883
		6.73072	23.5863
		6.74067	23.5761
		6.75067	23.539
		6.7606	23.5308
		6.77056	23.5835
		6.7808	23.5735
		6.79075	23.5285
		6.8007	23.5499
		6.81065	23.6604
		6.82062	23.8214
		6.83051	23.9357
		6.84077	23.8304
		6.85069	23.4784
		6.86066	23.2086
		6.87061	23.2364
		6.88059	23.3848
		6.89083	23.3992
		6.90076	23.3255
		6.91071	23.4027
		6.92064	23.4054
		6.93058	23.3691
		6.94054	23.5802
		6.9508	23.8018
		6.96073	23.7733
		6.97067	23.5804
		6.98063	23.5635
		6.99057	23.7491
		7.00081	23.7758
		7.01076	23.5946
		7.02071	23.5134
		7.03067	23.5318
		7.04065	23.4815
		7.05059	23.4588
		7.06083	23.5894
		7.07081	23.7162
		7.08077	23.6518
		7.09073	23.5199
		7.10064	23.4113
		7.11059	23.3219
		7.12086	23.3221
		7.13077	23.2431
		7.14073	23.1405
		7.15065	23.1445
		7.1606	23.1827
		7.17089	23.3188
		7.18083	23.4514
		7.19076	23.5639
		7.20071	23.6393
		7.21063	23.6098
		7.22056	23.5772
		7.23081	23.5749
		7.2408	23.5607
		7.25074	23.5452
		7.26067	23.5527
		7.27061	23.5672
		7.28091	23.5457
		7.29083	23.4705
		7.30078	23.4234
		7.31073	23.5299
		7.32067	23.6438
		7.33061	23.6698
		7.34087	23.5612
		7.35082	23.4422
		7.36078	23.4933
		7.37072	23.59
		7.38066	23.6328
		7.39095	23.618
		7.40091	23.59
		7.41085	23.5979
		7.4208	23.66
		7.43074	23.6565
		7.44064	23.5128
		7.45094	23.3058
		7.46083	23.2889
		7.4708	23.4564
		7.48073	23.5108
		7.49066	23.3383
		7.50092	23.1759
		7.51086	23.223
		7.52078	23.2833
		7.53076	23.2995
		7.54073	23.3363
		7.55066	23.3448
		7.56094	23.2763
		7.5709	23.17
		7.58084	23.1738
		7.59076	23.2587
		7.60071	23.3179
		7.61098	23.3022
		7.6209	23.3096
		7.63081	23.4978
		7.64076	23.5607
		7.65072	23.4597
		7.66064	23.5109
		7.67088	23.5954
		7.68083	23.5206
		7.6908	23.3486
		7.70072	23.2141
		7.71068	23.1748
		7.72096	23.1174
		7.73092	23.0184
		7.74085	23.0117
		7.75079	23.1724
		7.76073	23.2983
		7.7707	23.2588
		7.78099	23.2304
		7.79096	23.2679
		7.80089	23.349
		7.81082	23.3109
		7.82073	23.1274
		7.83071	23.0696
		7.84094	23.1828
		7.85087	23.2772
		7.86082	23.2277
		7.87077	23.1616
		7.88066	23.2038
		7.89093	23.3098
		7.9009	23.4643
		7.91085	23.6026
		7.92081	23.5694
		7.93075	23.32
		7.94069	23.0928
		7.95096	22.961
		7.96087	22.8967
		7.9708	22.9107
		7.98079	22.9978
		7.99069	23.1391
		8.00095	23.2219
		8.01091	23.1862
		8.02087	23.1743
		8.0308	23.2334
		8.04078	23.1432
		8.05072	23.0172
		8.061	23.0375
		8.07093	23.0871
		8.08085	23.1621
		8.09079	23.2368
		8.10072	23.2781
		8.111	23.2232
		8.12094	23.1388
		8.13089	23.1925
		8.14082	23.3294
		8.15076	23.3678
		8.16069	23.2229
		8.17092	23.1621
		8.18088	23.2651
		8.19085	23.3314
		8.20079	23.3399
		8.21073	23.4177
		8.221	23.5877
		8.23096	23.5644
		8.24089	23.432
		8.25082	23.3719
		8.26077	23.3391
		8.27074	23.3555
		8.28103	23.3554
		8.29097	23.4368
		8.30092	23.5367
		8.31085	23.5236
		8.32079	23.5533
		8.33105	23.6317
		8.34097	23.6239
		8.35092	23.5552
		8.36082	23.5837
		8.37076	23.6681
		8.38071	23.6337
		8.39102	23.5365
		8.40097	23.4563
		8.41088	23.4562
		8.42085	23.5301
		8.4308	23.5735
		8.44106	23.6057
		8.45097	23.6296
		8.46091	23.5824
		8.4708	23.5577
		8.48078	23.6626
		8.49073	23.7543
		8.501	23.6429
		8.51095	23.4408
		8.52088	23.3528
		8.53082	23.3674
		8.54074	23.3981
		8.55073	23.4263
		8.56101	23.5306
		8.57097	23.7177
		8.58091	23.7581
		8.59082	23.6022
		8.60079	23.488
		8.61104	23.479
		8.621	23.4102
		8.63091	23.2789
		8.64091	23.277
		8.65083	23.4034
		8.6608	23.5244
		8.67102	23.5006
		8.68097	23.3055
		8.69093	23.2176
		8.70085	23.239
		8.71082	23.2728
		8.72111	23.3883
		8.73103	23.371
		8.74099	23.2562
		8.75093	23.2879
		8.76087	23.3798
		8.77086	23.3395
		8.78112	23.2792
		8.79106	23.1994
		8.80095	23.0309
		8.81091	22.9935
		8.82085	23.1193
		8.83111	23.1969
		8.84107	23.1467
		8.85099	23.0526
		8.86092	23.0137
		8.87085	23.0589
		8.88082	23.0847
		8.89105	23.0474
		8.90102	22.9863
		8.91096	22.9388
		8.92092	22.9657
		8.93088	22.965
		8.94113	22.9875
		8.95104	23.1263
		8.96098	23.0877
		8.97093	22.9044
		8.98088	22.8517
		8.99079	22.843
		9.00103	22.749
		9.01098	22.6198
		9.02093	22.7515
		9.03089	22.9599
		9.04082	22.9677
		9.0511	22.9308
		9.06101	22.9337
		9.07093	22.8723
		9.08089	22.6562
		9.09086	22.555
		9.10081	22.6408
		9.11108	22.6136
		9.12103	22.5381
		9.13094	22.5526
		9.14086	22.6041
		9.15081	22.5867
		9.16108	22.5688
		9.17104	22.559
		9.18099	22.3781
		9.19089	22.2465
		9.20083	22.4016
		9.21082	22.5671
		9.22109	22.5466
		9.231	22.4282
		9.24096	22.3581
		9.2509	22.3786
		9.26083	22.4596
		9.27077	22.3586
		9.28104	22.1037
		9.291	22.017
		9.30095	22.1697
		9.3109	22.3718
		9.32082	22.3655
		9.33109	22.2707
		9.34103	22.1407
		9.35099	22.0441
		9.36094	22.135
		9.37087	22.2463
		9.38084	22.2996
		9.3911	22.3136
		9.40103	22.2401
		9.411	22.1297
		9.42096	21.9617
		9.43091	21.7751
		9.44115	21.7279
		9.4511	21.7469
		9.46101	21.8276
		9.47095	21.9766
		9.48088	22.0038
		9.49084	21.9379
		9.50112	21.944
		9.51108	21.983
		9.52104	22.0263
		9.53097	22.0744
		9.54084	21.9161
		9.55111	21.7448
		9.56104	21.7766
		9.57096	21.8253
		9.58092	21.7994
		9.59087	21.7303
		9.60077	21.683
		9.61102	21.6621
		9.62097	21.6325
		9.63092	21.5477
		9.6409	21.4311
		9.65083	21.3712
		9.66113	21.3758
		9.67107	21.438
		9.681	21.5052
		9.69094	21.4527
		9.7009	21.2726
		9.71083	21.1756
		9.72108	21.1793
		9.73102	21.1233
		9.741	21.0997
		9.75095	21.1484
		9.7609	21.1911
		9.77115	21.2143
		9.78108	21.2181
		9.791	21.1487
		9.80093	21.0439
		9.81088	21.1398
		9.82082	21.2996
		9.83112	21.3009
		9.84106	21.2499
		9.85097	21.1482
		9.86088	21.1074
		9.87084	21.1339
		9.8811	21.0854
		9.89105	20.9881
		9.90098	20.8892
		9.91093	20.8205
		9.92088	20.8306
		9.93081	20.9664
		9.94107	21.0049
		9.95103	20.7874
		9.96098	20.7067
		9.97091	20.8562
		9.98087	21.0167
		9.99082	21.0838
		10.001	20.9984
		10.011	20.8323
		10.0209	20.7147
		10.0309	20.6901
		10.0409	20.6375
		10.0511	20.5505
		10.0611	20.6093
		10.071	20.6816
		10.0809	20.7237
		10.0909	20.8704
		10.1008	20.9525
		10.111	20.8897
		10.121	20.816
		10.1309	20.8412
		10.1409	20.853
		10.1508	20.7137
		10.1611	20.5204
		10.1711	20.3496
		10.181	20.3413
		10.1909	20.4796
		10.2009	20.5316
		10.2109	20.3828
		10.2211	20.2807
		10.231	20.3464
		10.241	20.3901
		10.2509	20.3385
		10.2609	20.3339
		10.2712	20.401
		10.2811	20.5367
		10.2911	20.6034
		10.301	20.4219
		10.311	20.2516
		10.3209	20.1648
		10.3312	20.0974
		10.3411	20.0926
		10.3511	20.1144
		10.361	20.1707
		10.371	20.3125
		10.3812	20.5414
		10.3912	20.6801
		10.4011	20.6172
		10.4111	20.4761
		10.421	20.336
		10.431	20.3517
		10.4412	20.3773
		10.4511	20.3209
		10.461	20.1698
		10.471	20.0822
		10.4809	20.1245
		10.4912	20.1413
		10.5012	20.2642
		10.5111	20.4805
		10.5211	20.5345
		10.531	20.3198
		10.5409	20.0624
		10.5512	19.9841
		10.5611	19.9807
		10.5711	20.0452
		10.581	20.0711
		10.5909	20.0327
		10.6012	20.0353
		10.6111	20.0293
		10.6211	19.9496
		10.631	19.864
		10.641	19.9385
		10.6509	20.0114
		10.6612	19.9743
		10.6711	19.9276
		10.6811	19.8478
		10.6911	19.8491
		10.701	19.9653
		10.7112	20.0133
		10.7212	19.9387
		10.7311	19.8437
		10.741	19.8202
		10.751	19.8463
		10.7609	19.7788
		10.7712	19.6825
		10.7811	19.6999
		10.791	19.8479
		10.801	20.0278
		10.811	20.1185
		10.8209	19.9464
		10.8312	19.7068
		10.8411	19.6109
		10.8511	19.5694
		10.8611	19.6234
		10.871	19.6683
		10.8812	19.5782
		10.8912	19.4602
		10.9011	19.3947
		10.9111	19.506
		10.921	19.6964
		10.9309	19.7203
		10.9412	19.5786
		10.9512	19.3282
		10.9611	19.1502
		10.9711	19.1868
		10.981	19.3332
		10.9913	19.509
		11.0012	19.529
		11.0111	19.4531
		11.0211	19.3995
		11.031	19.3423
		11.041	19.4281
		11.0512	19.5054
		11.0612	19.3943
		11.0711	19.2495
		11.081	19.1453
		11.091	19.1351
		11.1013	19.1827
		11.1112	19.2197
		11.1211	19.2379
		11.1311	19.2447
		11.141	19.1971
		11.151	19.2063
		11.1612	19.3827
		11.1712	19.3826
		11.1811	19.0411
		11.1911	18.7393
		11.201	18.6297
[truncated: 1,906 more rows]

## Sheet: Fig.4b
Device Number	Mobility	Device Number	Mobility
	x 10^4 cm^2V^-1		x 10^4 cm^2V^-1
T-300K		T-4K
1	10.78	1	107.26
2	9.11	2	96.5
3	7.8	3
4	11.03	4	134.07
5	9.52	5	90.3
6	8.91	6	85.9
7	12.12	7	143.02
8	9.61	8	97.3
9	9.95		90.1
10	8.81

## Sheet: Fig.4c
				Inset
B	Rxx	B	Rxy	B	Rxx
T	Ω	T	Ω	T	Ω
7.02193	-8.57243	7.0116	-852.55	7.02193	-8.57243
7.02184	-8.7528	7.0116	-852.511	7.02184	-8.7528
7.02184	-9.0104	7.0116	-852.46	7.02184	-9.0104
7.02184	-8.94765	7.0116	-852.425	7.02184	-8.94765
7.02184	-8.70419	7.01093	-852.404	7.02184	-8.70419
7.02207	-8.67376	7.01093	-852.399	7.02207	-8.67376
7.02207	-8.8438	7.01093	-852.364	7.02207	-8.8438
7.02207	-9.05389	7.01093	-852.223	7.02207	-9.05389
7.02207	-9.30499	7.01093	-852.144	7.02207	-9.30499
7.02207	-9.42569	7.00909	-852.152	7.02207	-9.42569
7.02225	-9.35494	7.00909	-852.23	7.02225	-9.35494
7.02225	-9.14586	7.00909	-852.406	7.02225	-9.14586
7.02225	-8.95847	7.00909	-852.527	7.02225	-8.95847
7.02225	-8.82743	7.00797	-852.587	7.02225	-8.82743
7.02149	-8.72988	7.00797	-852.618	7.02149	-8.72988
7.02149	-8.67909	7.00797	-852.44	7.02149	-8.67909
7.02149	-8.59993	7.00797	-852.193	7.02149	-8.59993
7.02149	-8.46449	7.00797	-852.142	7.02149	-8.46449
7.02149	-8.32814	7.00559	-852.094	7.02149	-8.32814
7.02036	-8.2335	7.00559	-852.038	7.02036	-8.2335
7.02036	-8.15353	7.00559	-852.132	7.02036	-8.15353
7.02036	-7.84918	7.00559	-852.331	7.02036	-7.84918
7.02036	-7.47247	7.00559	-852.375	7.02036	-7.47247
7.02036	-7.2511	7.0028	-852.299	7.02036	-7.2511
7.0187	-7.12249	7.0028	-852.236	7.0187	-7.12249
7.0187	-7.20078	7.0028	-852.159	7.0187	-7.20078
7.0187	-7.24567	7.0028	-852.051	7.0187	-7.24567
7.0187	-7.18193	6.99917	-851.976	7.0187	-7.18193
7.0187	-6.94583	6.99917	-851.889	7.0187	-6.94583
7.01668	-6.52725	6.99917	-851.803	7.01668	-6.52725
7.01668	-6.19747	6.99917	-851.769	7.01668	-6.19747
7.01668	-5.97803	6.99917	-851.766	7.01668	-5.97803
7.01668	-5.89581	6.99652	-851.7	7.01668	-5.89581
7.01394	-5.64464	6.99652	-851.684	7.01394	-5.64464
7.01394	-5.41399	6.99652	-851.644	7.01394	-5.41399
7.01394	-5.20313	6.99652	-851.433	7.01394	-5.20313
7.01394	-4.9281	6.99652	-851.306	7.01394	-4.9281
7.01394	-4.48932	6.99292	-851.338	7.01394	-4.48932
7.01143	-3.9111	6.99292	-851.471	7.01143	-3.9111
7.01143	-3.67285	6.99292	-851.571	7.01143	-3.67285
7.01143	-3.53373	6.99292	-851.477	7.01143	-3.53373
7.01143	-3.32258	6.99292	-851.177	7.01143	-3.32258
7.01143	-2.99607	6.98906	-850.851	7.01143	-2.99607
7.00828	-2.39037	6.98906	-850.651	7.00828	-2.39037
7.00828	-1.91394	6.98906	-850.752	7.00828	-1.91394
7.00828	-1.50736	6.98906	-850.971	7.00828	-1.50736
7.00828	-1.16542	6.98412	-851.083	7.00828	-1.16542
7.00438	-0.60064	6.98412	-850.991	7.00438	-0.60064
7.00438	-0.2901	6.98412	-850.82	7.00438	-0.2901
7.00438	-0.01966	6.98412	-850.609	7.00438	-0.01966
7.00438	0.2067	6.98412	-850.372	7.00438	0.2067
7.00438	0.47107	6.97999	-850.09	7.00438	0.47107
7.0006	0.95433	6.97999	-849.907	7.0006	0.95433
7.0006	1.35189	6.97999	-849.942	7.0006	1.35189
7.0006	1.75531	6.97999	-850.09	7.0006	1.75531
7.0006	2.24872	6.97999	-850.118	7.0006	2.24872
7.0006	2.75338	6.97599	-850.104	7.0006	2.75338
6.99625	3.38114	6.97599	-849.948	6.99625	3.38114
6.99625	3.68134	6.97599	-849.561	6.99625	3.68134
6.99625	4.09149	6.97599	-849.161	6.99625	4.09149
6.99625	4.52859	6.97599	-848.956	6.99625	4.52859
6.99239	5.06599	6.97141	-848.806	6.99239	5.06599
6.99239	5.47916	6.97141	-848.779	6.99239	5.47916
6.99239	6.05669	6.97141	-848.86	6.99239	6.05669
6.99239	6.61348	6.97141	-848.913	6.99239	6.61348
6.99239	7.1419	6.9667	-848.779	6.99239	7.1419
6.98794	7.80829	6.9667	-848.417	6.98794	7.80829
6.98794	8.08918	6.9667	-848.01	6.98794	8.08918
6.98794	8.43711	6.9667	-847.811	6.98794	8.43711
6.98794	8.88386	6.9667	-847.789	6.98794	8.88386
6.98794	9.42701	6.96256	-847.743	6.98794	9.42701
6.9834	10.3689	6.96256	-847.668	6.9834	10.3689
6.9834	11.1795	6.96256	-847.559	6.9834	11.1795
6.9834	11.8961	6.96256	-847.408	6.9834	11.8961
6.9834	12.4814	6.96256	-847.128	6.9834	12.4814
6.9834	13.068	6.95753	-846.724	6.9834	13.068
6.97873	13.9117	6.95753	-846.314	6.97873	13.9117
6.97873	14.3785	6.95753	-846.01	6.97873	14.3785
6.97873	14.8341	6.95753	-845.757	6.97873	14.8341
6.97873	15.3871	6.95259	-845.669	6.97873	15.3871
6.97873	15.9745	6.95259	-845.661	6.97873	15.9745
6.97397	16.8596	6.95259	-845.526	6.97397	16.8596
6.97397	17.4714	6.95259	-845.198	6.97397	17.4714
6.97397	17.9866	6.95259	-844.859	6.97397	17.9866
6.97397	18.3979	6.94765	-844.445	6.97397	18.3979
6.9693	19.0523	6.94765	-844.023	6.9693	19.0523
6.9693	19.477	6.94765	-843.741	6.9693	19.477
6.9693	20.1131	6.94765	-843.687	6.9693	20.1131
6.9693	20.7904	6.94765	-843.671	6.9693	20.7904
6.9693	21.3135	6.9428	-843.447	6.9693	21.3135
6.96477	21.9121	6.9428	-843.088	6.96477	21.9121
6.96477	22.2987	6.9428	-842.917	6.96477	22.2987
6.96477	22.6917	6.9428	-842.734	6.96477	22.6917
6.96477	23.0848	6.9428	-842.379	6.96477	23.0848
6.96477	23.5238	6.93791	-841.922	6.96477	23.5238
6.95978	24.2592	6.93791	-841.491	6.95978	24.2592
6.95978	24.7435	6.93791	-841.126	6.95978	24.7435
6.95978	25.366	6.93791	-840.905	6.95978	25.366
6.95978	25.9022	6.93265	-840.777	6.95978	25.9022
6.95978	26.3947	6.93265	-840.679	6.95978	26.3947
6.95466	27.1817	6.93265	-840.459	6.95466	27.1817
6.95466	27.7465	6.93265	-840.108	6.95466	27.7465
6.95466	28.2795	6.93265	-839.673	6.95466	28.2795
6.95466	28.9297	6.92749	-839.279	6.95466	28.9297
6.95466	29.5902	6.92749	-838.932	6.95466	29.5902
6.9499	30.2825	6.92749	-838.736	6.9499	30.2825
6.9499	30.6158	6.92749	-838.578	6.9499	30.6158
6.9499	31.1079	6.92749	-838.338	6.9499	31.1079
6.9499	31.6459	6.92286	-838.152	6.9499	31.6459
6.9451	32.5585	6.92286	-838.054	6.9451	32.5585
6.9451	33.272	6.92286	-837.761	6.9451	33.272
6.9451	33.8584	6.92286	-837.396	6.9451	33.8584
6.9451	34.2797	6.92286	-837.106	6.9451	34.2797
6.9451	34.7663	6.91676	-836.922	6.9451	34.7663
6.93989	35.6593	6.91676	-836.658	6.93989	35.6593
6.93989	36.2605	6.91676	-836.385	6.93989	36.2605
6.93989	36.7236	6.91676	-836.125	6.93989	36.7236
6.93989	37.2329	6.91186	-835.832	6.93989	37.2329
6.93989	37.8471	6.91186	-835.42	6.93989	37.8471
6.93472	38.6575	6.91186	-835.023	6.93472	38.6575
6.93472	39.1017	6.91186	-834.66	6.93472	39.1017
6.93472	39.5314	6.91186	-834.329	6.93472	39.5314
6.93472	40.0006	6.9067	-834.152	6.93472	40.0006
6.93472	40.6697	6.9067	-834.149	6.93472	40.6697
6.92938	41.7375	6.9067	-834.036	6.92938	41.7375
6.92938	42.4345	6.9067	-833.812	6.92938	42.4345
6.92938	43.0638	6.9067	-833.566	6.92938	43.0638
6.92938	43.7048	6.90162	-833.311	6.92938	43.7048
6.92502	44.5044	6.90162	-832.94	6.92502	44.5044
6.92502	45.1041	6.90162	-832.566	6.92502	45.1041
6.92502	45.5554	6.90162	-832.237	6.92502	45.5554
6.92502	45.9682	6.90162	-831.997	6.92502	45.9682
6.92502	46.5928	6.89618	-831.807	6.92502	46.5928
6.91905	47.7001	6.89618	-831.778	6.91905	47.7001
6.91905	48.5169	6.89618	-831.786	6.91905	48.5169
6.91905	49.2335	6.89618	-831.572	6.91905	49.2335
6.91905	49.6966	6.89618	-831.152	6.91905	49.6966
6.91905	49.9985	6.89119	-830.748	6.91905	49.9985
6.91402	50.4766	6.89119	-830.289	6.91402	50.4766
6.91402	50.8328	6.89119	-829.909	6.91402	50.8328
6.91402	51.3766	6.89119	-829.708	6.91402	51.3766
6.91402	51.9982	6.88624	-829.584	6.91402	51.9982
6.91402	52.5593	6.88624	-829.366	6.91402	52.5593
6.90885	53.3976	6.88624	-829.005	6.90885	53.3976
6.90885	53.8844	6.88624	-828.649	6.90885	53.8844
6.90885	54.2005	6.88624	-828.508	6.90885	54.2005
6.90885	54.4292	6.88111	-828.404	6.90885	54.4292
6.90378	54.9991	6.88111	-828.079	6.90378	54.9991
6.90378	55.405	6.88111	-827.65	6.90378	55.405
6.90378	55.961	6.88111	-827.271	6.90378	55.961
6.90378	56.5518	6.88111	-826.94	6.90378	56.5518
6.90378	57.0254	6.87518	-826.694	6.90378	57.0254
6.89888	57.5381	6.87518	-826.526	6.89888	57.5381
6.89888	57.7534	6.87518	-826.359	6.89888	57.7534
6.89888	57.9568	6.87518	-826.018	6.89888	57.9568
6.89888	58.1362	6.87518	-825.529	6.89888	58.1362
6.89888	58.3535	6.87018	-825.061	6.89888	58.3535
6.89317	58.9847	6.87018	-824.792	6.89317	58.9847
6.89317	59.3872	6.87018	-824.616	6.89317	59.3872
6.89317	59.8961	6.87018	-824.433	6.89317	59.8961
6.89317	60.2412	6.86537	-824.192	6.89317	60.2412
6.89317	60.2548	6.86537	-823.878	6.89317	60.2548
6.88764	60.4875	6.86537	-823.54	6.88764	60.4875
6.88764	60.5348	6.86537	-823.194	6.88764	60.5348
6.88764	60.6534	6.86537	-822.824	6.88764	60.6534
6.88764	60.909	6.85961	-822.574	6.88764	60.909
6.88764	61.2769	6.85961	-822.394	6.88764	61.2769
6.88251	61.9303	6.85961	-822.152	6.88251	61.9303
6.88251	62.1271	6.85961	-821.856	6.88251	62.1271
6.88251	62.0779	6.85961	-821.564	6.88251	62.0779
6.88251	62.0182	6.85422	-821.164	6.88251	62.0182
6.87774	62.2681	6.85422	-820.735	6.87774	62.2681
6.87774	62.3008	6.85422	-820.409	6.87774	62.3008
6.87774	62.2802	6.85422	-820.163	6.87774	62.2802
6.87774	62.27	6.85422	-819.896	6.87774	62.27
6.87774	62.3453	6.84945	-819.671	6.87774	62.3453
6.87212	62.709	6.84945	-819.48	6.87212	62.709
6.87212	62.7858	6.84945	-819.212	6.87212	62.7858
6.87212	62.9427	6.84945	-818.798	6.87212	62.9427
6.87212	62.9796	6.84945	-818.383	6.87212	62.9796
6.87212	62.8945	6.84419	-818.088	6.87212	62.8945
6.86677	63.118	6.84419	-817.91	6.86677	63.118
6.86677	63.2018	6.84419	-817.678	6.86677	63.2018
6.86677	63.2848	6.84419	-817.397	6.86677	63.2848
6.86677	63.4038	6.83861	-817.093	6.86677	63.4038
6.86677	63.642	6.83861	-816.902	6.86677	63.642
6.86137	64.2207	6.83861	-816.868	6.86137	64.2207
6.86137	64.2346	6.83861	-816.729	6.86137	64.2346
6.86137	63.9391	6.83861	-816.343	6.86137	63.9391
6.86137	63.6251	6.83316	-815.898	6.86137	63.6251
6.86137	63.599	6.83316	-815.503	6.86137	63.599
6.85624	63.9487	6.83316	-815.184	6.85624	63.9487
6.85624	64.1138	6.83316	-815.03	6.85624	64.1138
6.85624	64.3237	6.83316	-814.944	6.85624	64.3237
6.85624	64.4852	6.82799	-814.736	6.85624	64.4852
6.85139	64.8003	6.82799	-814.351	6.85139	64.8003
6.85139	64.7585	6.82799	-813.881	6.85139	64.7585
6.85139	64.6132	6.82799	-813.425	6.85139	64.6132
6.85139	64.596	6.82799	-813.082	6.85139	64.596
6.85139	64.6412	6.82254	-812.901	6.85139	64.6412
6.84581	64.9018	6.82254	-812.775	6.84581	64.9018
6.84581	65.0281	6.82254	-812.59	6.84581	65.0281
6.84581	65.2916	6.82254	-812.314	6.84581	65.2916
6.84581	65.3735	6.81817	-812.055	6.84581	65.3735
6.84581	65.3561	6.81817	-811.836	6.84581	65.3561
6.84068	65.7026	6.81817	-811.606	6.84068	65.7026
6.84068	65.8891	6.81817	-811.27	6.84068	65.8891
6.84068	66.0502	6.81817	-810.803	6.84068	66.0502
6.84068	66.093	6.81228	-810.431	6.84068	66.093
6.84068	66.0281	6.81228	-810.262	6.84068	66.0281
6.83542	66.2278	6.81228	-810.165	6.83542	66.2278
6.83542	66.2626	6.81228	-810.042	6.83542	66.2626
6.83542	66.4184	6.81228	-809.78	6.83542	66.4184
6.83542	66.6587	6.80665	-809.382	6.83542	66.6587
6.83069	67.1989	6.80665	-808.998	6.83069	67.1989
6.83069	67.4488	6.80665	-808.61	6.83069	67.4488
6.83069	67.4862	6.80665	-808.186	6.83069	67.4862
6.83069	67.3993	6.80665	-807.885	6.83069	67.3993
6.83069	67.4718	6.80147	-807.718	6.83069	67.4718
6.82502	68.029	6.80147	-807.587	6.82502	68.029
6.82502	68.2775	6.80147	-807.541	6.82502	68.2775
6.82502	68.469	6.80147	-807.542	6.82502	68.469
6.82502	68.6147	6.80147	-807.333	6.82502	68.6147
6.82502	68.725	6.7967	-806.899	6.82502	68.725
6.81953	69.0971	6.7967	-806.492	6.81953	69.0971
6.81953	69.2506	6.7967	-806.178	6.81953	69.2506
6.81953	69.3702	6.7967	-805.846	6.81953	69.3702
6.81953	69.5486	6.79112	-805.554	6.81953	69.5486
6.81953	69.8141	6.79112	-805.419	6.81953	69.8141
6.81439	70.2141	6.79112	-805.417	6.81439	70.2141
6.81439	70.2495	6.79112	-805.327	6.81439	70.2495
6.81439	70.4368	6.79112	-805.079	6.81439	70.4368
6.81439	70.6064	6.78559	-804.778	6.81439	70.6064
6.81439	70.6795	6.78559	-804.548	6.81439	70.6795
6.80895	70.97	6.78559	-804.419	6.80895	70.97
6.80895	70.9598	6.78559	-804.311	6.80895	70.9598
6.80895	70.9392	6.78559	-804.056	6.80895	70.9392
6.80895	71.0847	6.78045	-803.76	6.80895	71.0847
6.80341	71.5812	6.78045	-803.506	6.80341	71.5812
6.80341	71.7897	6.78045	-803.284	6.80341	71.7897
6.80341	71.9337	6.78045	-803.199	6.80341	71.9337
6.80341	72.0175	6.77577	-803.034	6.80341	72.0175
6.80341	72.0469	6.77577	-802.785	6.80341	72.0469
6.79824	72.4017	6.77577	-802.581	6.79824	72.4017
6.79824	72.5625	6.77577	-802.457	6.79824	72.5625
6.79824	72.8037	6.77577	-802.281	6.79824	72.8037
6.79824	72.9461	6.77005	-802.095	6.79824	72.9461
6.79824	72.978	6.77005	-801.833	6.79824	72.978
6.79333	73.2699	6.77005	-801.505	6.79333	73.2699
6.79333	73.3192	6.77005	-801.236	6.79333	73.3192
6.79333	73.2804	6.77005	-801.04	6.79333	73.2804
6.79333	73.3001	6.76437	-800.685	6.79333	73.3001
6.79333	73.276	6.76437	-800.369	6.79333	73.276
6.78761	73.5303	6.76437	-800.167	6.78761	73.5303
6.78761	73.6085	6.76437	-799.994	6.78761	73.6085
6.78761	73.77	6.7591	-799.832	6.78761	73.77
6.78761	73.7216	6.7591	-799.767	6.78761	73.7216
6.78248	73.7834	6.7591	-799.639	6.78248	73.7834
6.78248	73.6414	6.7591	-799.405	6.78248	73.6414
6.78248	73.6479	6.7591	-799.177	6.78248	73.6479
6.78248	73.604	6.75415	-799.068	6.78248	73.604
6.78248	73.436	6.75415	-798.977	6.78248	73.436
6.77703	73.5064	6.75415	-798.811	6.77703	73.5064
6.77703	73.4899	6.75415	-798.479	6.77703	73.4899
6.77703	73.5604	6.75415	-798.093	6.77703	73.5604
6.77703	73.5934	6.74879	-797.792	6.77703	73.5934
6.77703	73.5593	6.74879	-797.676	6.77703	73.5593
6.77163	73.8054	6.74879	-797.554	6.77163	73.8054
6.77163	73.6974	6.74879	-797.369	6.77163	73.6974
6.77163	73.5211	6.74879	-797.204	6.77163	73.5211
6.77163	73.3971	6.74352	-797.164	6.77163	73.3971
6.77163	73.4488	6.74352	-796.967	6.77163	73.4488
6.76681	73.739	6.74352	-796.54	6.76681	73.739
6.76681	73.7779	6.74352	-796.163	6.76681	73.7779
6.76681	73.7526	6.73816	-795.917	6.76681	73.7526
6.76681	73.6194	6.73816	-795.686	6.76681	73.6194
6.76681	73.3526	6.73816	-795.478	6.76681	73.3526
6.76136	73.466	6.73816	-795.229	6.76136	73.466
6.76136	73.5584	6.73816	-795.12	6.76136	73.5584
6.76136	73.7329	6.73311	-795.2	6.76136	73.7329
6.76136	73.6193	6.73311	-795.236	6.76136	73.6193
6.75618	73.6157	6.73311	-794.983	6.75618	73.6157
6.75618	73.3015	6.73311	-794.579	6.75618	73.3015
6.75618	73.0735	6.73311	-794.24	6.75618	73.0735
6.75618	72.9588	6.72771	-794.003	6.75618	72.9588
6.75618	72.8654	6.72771	-793.67	6.75618	72.8654
6.75086	73.0892	6.72771	-793.386	6.75086	73.0892
6.75086	73.1438	6.72771	-793.244	6.75086	73.1438
6.75086	73.092	6.72771	-793.227	6.75086	73.092
6.75086	72.9128	6.7223	-793.194	6.75086	72.9128
6.75086	72.7056	6.7223	-793.07	6.75086	72.7056
6.74528	72.8451	6.7223	-792.778	6.74528	72.8451
6.74528	72.7608	6.7223	-792.399	6.74528	72.7608
6.74528	72.7805	6.71694	-792.035	6.74528	72.7805
6.74528	72.8334	6.71694	-791.809	6.74528	72.8334
6.74528	72.7943	6.71694	-791.568	6.74528	72.7943
6.74023	72.9108	6.71694	-791.306	6.74023	72.9108
6.74023	72.8102	6.71694	-791.092	6.74023	72.8102
6.74023	72.6996	6.71215	-790.967	6.74023	72.6996
6.74023	72.5687	6.71215	-790.749	6.74023	72.5687
6.74023	72.4245	6.71215	-790.467	6.74023	72.4245
6.73514	72.5755	6.71215	-790.209	6.73514	72.5755
6.73514	72.457	6.71215	-789.977	6.73514	72.457
6.73514	72.3347	6.70683	-789.709	6.73514	72.3347
6.73514	72.2294	6.70683	-789.479	6.73514	72.2294
6.7296	72.4969	6.70683	-789.257	6.7296	72.4969
6.7296	72.4969	6.70683	-789.11	6.7296	72.4969
6.7296	72.3808	6.70683	-789.051	6.7296	72.3808
6.7296	72.1269	6.70124	-788.952	6.7296	72.1269
6.7296	71.8894	6.70124	-788.669	6.7296	71.8894
6.72415	72.0036	6.70124	-788.391	6.72415	72.0036
6.72415	71.823	6.70124	-788.074	6.72415	71.823
6.72415	71.6013	6.69564	-787.689	6.72415	71.6013
6.72415	71.5057	6.69564	-787.424	6.72415	71.5057
6.72415	71.6159	6.69564	-787.424	6.72415	71.6159
6.71915	72.0126	6.69564	-787.438	6.71915	72.0126
6.71915	71.9494	6.69564	-787.322	6.71915	71.9494
6.71915	71.8227	6.69095	-787.001	6.71915	71.8227
6.71915	71.6779	6.69095	-786.542	6.71915	71.6779
6.71915	71.4574	6.69095	-786.189	6.71915	71.4574
6.71351	71.4417	6.69095	-785.948	6.71351	71.4417
6.71351	71.2148	6.69095	-785.677	6.71351	71.2148
6.71351	71.1174	6.68545	-785.414	6.71351	71.1174
6.71351	71.1523	6.68545	-785.14	6.71351	71.1523
6.71351	71.1403	6.68545	-784.81	6.71351	71.1403
6.70805	71.149	6.68545	-784.497	6.70805	71.149
6.70805	70.8197	6.68545	-784.275	6.70805	70.8197
6.70805	70.6411	6.68003	-783.995	6.70805	70.6411
6.70805	70.4662	6.68003	-783.611	6.70805	70.4662
6.70277	70.6725	6.68003	-783.183	6.70277	70.6725
6.70277	70.642	6.68003	-782.933	6.70277	70.642
6.70277	70.3444	6.67435	-782.884	6.70277	70.3444
6.70277	70.0066	6.67435	-782.832	6.70277	70.0066
6.70277	69.9938	6.67435	-782.554	6.70277	69.9938
6.69768	70.2417	6.67435	-782.129	6.69768	70.2417
6.69768	70.0049	6.67435	-781.686	6.69768	70.0049
6.69768	69.6721	6.66948	-781.306	6.69768	69.6721
6.69768	69.348	6.66948	-780.921	6.69768	69.348
6.69768	69.0901	6.66948	-780.646	6.69768	69.0901
6.69253	69.2408	6.66948	-780.498	6.69253	69.2408
6.69253	69.2129	6.66948	-780.388	6.69253	69.2129
6.69253	69.1235	6.66415	-780.167	6.69253	69.1235
6.69253	68.8881	6.66415	-779.877	6.69253	68.8881
6.69253	68.6084	6.66415	-779.455	6.69253	68.6084
6.68671	68.6256	6.66415	-778.893	6.68671	68.6256
6.68671	68.3163	6.66415	-778.358	6.68671	68.3163
6.68671	67.9594	6.65897	-778.1	6.68671	67.9594
6.68671	67.6771	6.65897	-777.993	6.68671	67.6771
6.68671	67.5441	6.65897	-777.778	6.68671	67.5441
6.6818	67.7443	6.65897	-777.425	6.6818	67.7443
6.6818	67.6371	6.65346	-777.143	6.6818	67.6371
6.6818	67.4007	6.65346	-776.83	6.6818	67.4007
6.6818	67.0524	6.65346	-776.454	6.6818	67.0524
6.67647	66.9584	6.65346	-776.033	6.67647	66.9584
6.67647	66.6616	6.65346	-775.623	6.67647	66.6616
6.67647	66.3786	6.64822	-775.201	6.67647	66.3786
6.67647	65.9978	6.64822	-774.818	6.67647	65.9978
6.67647	65.5884	6.64822	-774.421	6.67647	65.5884
6.67151	65.5824	6.64822	-774.11	6.67151	65.5824
6.67151	65.3738	6.64822	-773.936	6.67151	65.3738
6.67151	65.0848	6.64348	-773.873	6.67151	65.0848
6.67151	64.7745	6.64348	-773.661	6.67151	64.7745
6.67151	64.3666	6.64348	-773.232	6.67151	64.3666
6.66569	64.1456	6.64348	-772.739	6.66569	64.1456
6.66569	63.7494	6.64348	-772.388	6.66569	63.7494
6.66569	63.6114	6.63806	-772.174	6.66569	63.6114
6.66569	63.5083	6.63806	-771.93	6.66569	63.5083
6.66569	63.266	6.63806	-771.51	6.66569	63.266
6.66032	63.1838	6.63806	-770.977	6.66032	63.1838
6.66032	62.7396	6.63265	-770.348	6.66032	62.7396
6.66032	62.3142	6.63265	-769.937	6.66032	62.3142
6.66032	62.0115	6.63265	-769.678	6.66032	62.0115
6.65549	62.1027	6.63265	-769.421	6.65549	62.1027
6.65549	62.0281	6.63265	-769.164	6.65549	62.0281
6.65549	61.9702	6.62723	-768.944	6.65549	61.9702
6.65549	61.8056	6.62723	-768.729	6.65549	61.8056
6.65549	61.4853	6.62723	-768.504	6.65549	61.4853
6.65007	61.3422	6.62723	-768.176	6.65007	61.3422
6.65007	60.8801	6.62723	-767.746	6.65007	60.8801
6.65007	60.409	6.6219	-767.366	6.65007	60.409
6.65007	60.0069	6.6219	-767.146	6.65007	60.0069
6.65007	59.7018	6.6219	-766.966	6.65007	59.7018
6.64466	59.6491	6.6219	-766.713	6.64466	59.6491
6.64466	59.2824	6.6219	-766.458	6.64466	59.2824
6.64466	59.0291	6.61653	-766.122	6.64466	59.0291
6.64466	58.7709	6.61653	-765.688	6.64466	58.7709
6.64466	58.3839	6.61653	-765.262	6.64466	58.3839
6.63906	58.4006	6.61653	-764.922	6.63906	58.4006
6.63906	58.2678	6.61653	-764.581	6.63906	58.2678
6.63906	57.9033	6.61116	-764.296	6.63906	57.9033
6.63906	57.3518	6.61116	-764.173	6.63906	57.3518
6.63906	56.8861	6.61116	-764.127	6.63906	56.8861
6.63441	56.8906	6.61116	-763.938	6.63441	56.8906
6.63441	56.7981	6.60596	-763.732	6.63441	56.7981
6.63441	56.7271	6.60596	-763.685	6.63441	56.7271
6.63441	56.5487	6.60596	-763.624	6.63441	56.5487
6.62872	56.6205	6.60596	-763.251	6.62872	56.6205
6.62872	56.3508	6.60596	-762.713	6.62872	56.3508
6.62872	56.0399	6.60059	-762.321	6.62872	56.0399
6.62872	55.752	6.60059	-762.216	6.62872	55.752
6.62872	55.5767	6.60059	-762.158	6.62872	55.5767
6.62339	55.7185	6.60059	-762.017	6.62339	55.7185
6.62339	55.5533	6.60059	-761.726	6.62339	55.5533
6.62339	55.2754	6.59553	-761.261	6.62339	55.2754
6.62339	54.924	6.59553	-760.864	6.62339	54.924
6.62339	54.5183	6.59553	-760.738	6.62339	54.5183
6.61802	54.4457	6.59553	-760.634	6.61802	54.4457
6.61802	54.1188	6.59046	-760.475	6.61802	54.1188
6.61802	53.9141	6.59046	-760.318	6.61802	53.9141
6.61802	53.7957	6.59046	-760.196	6.61802	53.7957
6.61802	53.6255	6.59046	-760.108	6.61802	53.6255
6.61283	53.7116	6.59046	-759.984	6.61283	53.7116
6.61283	53.6306	6.58481	-759.71	6.61283	53.6306
6.61283	53.6796	6.58481	-759.439	6.61283	53.6796
6.61283	53.6188	6.58481	-759.146	6.61283	53.6188
6.61283	53.3676	6.58481	-758.776	6.61283	53.3676
6.60786	53.3044	6.58481	-758.531	6.60786	53.3044
6.60786	53.0542	6.57939	-758.491	6.60786	53.0542
6.60786	52.907	6.57939	-758.448	6.60786	52.907
6.60786	52.714	6.57939	-758.431	6.60786	52.714
6.60786	52.4729	6.57939	-758.426	6.60786	52.4729
6.60244	52.4559	6.57939	-758.237	6.60244	52.4559
6.60244	52.1527	6.57455	-757.82	6.60244	52.1527
6.60244	51.8476	6.57455	-757.378	6.60244	51.8476
6.60244	51.5942	6.57455	-757.137	6.60244	51.5942
6.60244	51.4648	6.57455	-757.153	6.60244	51.4648
6.59675	51.7142	6.57455	-757.176	6.59675	51.7142
6.59675	51.5896	6.56912	-757.072	6.59675	51.5896
6.59675	51.3233	6.56912	-756.958	6.59675	51.3233
6.59675	50.9786	6.56912	-756.918	6.59675	50.9786
6.59675	50.5776	6.56912	-756.781	6.59675	50.5776
6.59146	50.4754	6.56352	-756.587	6.59146	50.4754
6.59146	50.105	6.56352	-756.365	6.59146	50.105
6.59146	49.7936	6.56352	-756.23	6.59146	49.7936
6.59146	49.6228	6.56352	-756.231	6.59146	49.6228
6.58671	49.7514	6.56352	-756.316	6.58671	49.7514
6.58671	49.5815	6.55804	-756.337	6.58671	49.5815
6.58671	49.3062	6.55804	-756.226	6.58671	49.3062
6.58671	48.9412	6.55804	-756.014	6.58671	48.9412
6.58671	48.5043	6.55804	-755.871	6.58671	48.5043
6.58097	48.4342	6.55804	-755.651	6.58097	48.4342
6.58097	48.0881	6.55334	-755.347	6.58097	48.0881
6.58097	47.7551	6.55334	-755.092	6.58097	47.7551
6.58097	47.526	6.55334	-755.071	6.58097	47.526
6.58097	47.3939	6.55334	-755.142	6.58097	47.3939
6.57595	47.4584	6.55334	-755.173	6.57595	47.4584
6.57595	47.0576	6.54814	-755.085	6.57595	47.0576
6.57595	46.4971	6.54814	-755.055	6.57595	46.4971
6.57595	45.9823	6.54814	-754.948	6.57595	45.9823
6.57595	45.5651	6.54814	-754.736	6.57595	45.5651
6.57048	45.4469	6.54186	-754.597	6.57048	45.4469
6.57048	45.0551	6.54186	-754.526	6.57048	45.0551
6.57048	44.7669	6.54186	-754.406	6.57048	44.7669
6.57048	44.539	6.54186	-754.45	6.57048	44.539
6.56555	44.4965	6.54186	-754.532	6.56555	44.4965
6.56555	44.1108	6.53647	-754.422	6.56555	44.1108
6.56555	43.6921	6.53647	-754.173	6.56555	43.6921
6.56555	43.3352	6.53647	-753.971	6.56555	43.3352
6.56555	42.9544	6.53647	-753.812	6.56555	42.9544
6.56017	42.8924	6.53647	-753.723	6.56017	42.8924
6.56017	42.6594	6.53231	-753.589	6.56017	42.6594
6.56017	42.4474	6.53231	-753.542	6.56017	42.4474
6.56017	42.1217	6.53231	-753.664	6.56017	42.1217
6.56017	41.7913	6.53231	-753.759	6.56017	41.7913
6.55466	41.8151	6.53231	-753.589	6.55466	41.8151
6.55466	41.3498	6.52738	-753.355	6.55466	41.3498
6.55466	40.8122	6.52738	-753.176	6.55466	40.8122
6.55466	40.5059	6.52738	-753.157	6.55466	40.5059
6.55466	40.3933	6.52738	-753.21	6.55466	40.3933
6.54923	40.509	6.52127	-753.166	6.54923	40.509
6.54923	40.2953	6.52127	-752.978	6.54923	40.2953
6.54923	40.0572	6.52127	-752.855	6.54923	40.0572
6.54923	39.8513	6.52127	-752.766	6.54923	39.8513
6.54412	39.8708	6.52127	-752.694	6.54412	39.8708
6.54412	39.5566	6.51534	-752.606	6.54412	39.5566
6.54412	39.1452	6.51534	-752.499	6.54412	39.1452
6.54412	38.8383	6.51534	-752.296	6.54412	38.8383
6.54412	38.6011	6.51534	-752.128	6.54412	38.6011
6.53897	38.5518	6.51534	-752.058	6.53897	38.5518
6.53897	38.1837	6.511	-752.088	6.53897	38.1837
6.53897	37.8914	6.511	-752.086	6.53897	37.8914
6.53897	37.5939	6.511	-752.078	6.53897	37.5939
6.53897	37.2923	6.511	-752.004	6.53897	37.2923
6.53349	37.323	6.511	-751.875	6.53349	37.323
6.53349	37.1414	6.50593	-751.689	6.53349	37.1414
6.53349	36.9411	6.50593	-751.451	6.53349	36.9411
6.53349	36.7823	6.50593	-751.212	6.53349	36.7823
6.53349	36.598	6.50593	-751.166	6.53349	36.598
6.52815	36.6801	6.50009	-751.225	6.52815	36.6801
6.52815	36.6529	6.50009	-751.337	6.52815	36.6529
6.52815	36.7172	6.50009	-751.415	6.52815	36.7172
6.52815	36.5815	6.50009	-751.456	6.52815	36.5815
6.52331	36.4366	6.50009	-751.411	6.52331	36.4366
6.52331	35.9727	6.4948	-751.29	6.52331	35.9727
6.52331	35.6375	6.4948	-751.108	6.52331	35.6375
6.52331	35.5811	6.4948	-750.978	6.52331	35.5811
6.52331	35.681	6.4948	-750.923	6.52331	35.681
6.5182	36.0314	6.4948	-751.021	6.5182	36.0314
6.5182	36.1188	6.48937	-751.232	6.5182	36.1188
6.5182	36.1226	6.48937	-751.471	6.5182	36.1226
6.5182	35.9482	6.48937	-751.536	6.5182	35.9482
6.5182	35.733	6.48937	-751.369	6.5182	35.733
6.51258	35.6972	6.48937	-751.082	6.51258	35.6972
6.51258	35.3293	6.48439	-750.963	6.51258	35.3293
6.51258	35.1515	6.48439	-750.993	6.51258	35.1515
6.51258	35.103	6.48439	-750.968	6.51258	35.103
6.51258	35.0033	6.48439	-750.887	6.51258	35.0033
6.50679	35.3068	6.47923	-750.939	6.50679	35.3068
6.50679	35.3745	6.47923	-751.041	6.50679	35.3745
6.50679	35.3596	6.47923	-751.135	6.50679	35.3596
6.50679	35.1702	6.47923	-751.083	6.50679	35.1702
6.50679	34.9104	6.47923	-750.965	6.50679	34.9104
6.50227	35.0124	6.4743	-750.974	6.50227	35.0124
6.50227	35.1185	6.4743	-751.096	6.50227	35.1185
6.50227	35.0242	6.4743	-751.169	6.50227	35.0242
6.50227	34.7117	6.4743	-751.315	6.50227	34.7117
6.49657	34.8115	6.4743	-751.453	6.49657	34.8115
6.49657	34.8598	6.46787	-751.447	6.49657	34.8598
6.49657	34.9076	6.46787	-751.289	6.49657	34.9076
6.49657	34.8857	6.46787	-751.187	6.49657	34.8857
6.49657	34.7984	6.46787	-751.136	6.49657	34.7984
6.49123	35.0043	6.46787	-751.093	6.49123	35.0043
6.49123	35.0147	6.4632	-751.148	6.49123	35.0147
6.49123	34.9843	6.4632	-751.31	6.49123	34.9843
6.49123	34.6795	6.4632	-751.428	6.49123	34.6795
6.49123	34.3599	6.4632	-751.46	6.49123	34.3599
6.48566	34.4493	6.45786	-751.461	6.48566	34.4493
6.48566	34.3198	6.45786	-751.478	6.48566	34.3198
6.48566	34.2219	6.45786	-751.488	6.48566	34.2219
6.48566	34.282	6.45786	-751.448	6.48566	34.282
6.48566	34.4115	6.45786	-751.444	6.48566	34.4115
6.481	34.6723	6.45311	-751.489	6.481	34.6723
6.481	34.5427	6.45311	-751.461	6.481	34.5427
6.481	34.4849	6.45311	-751.438	6.481	34.4849
6.481	34.4188	6.45311	-751.479	6.481	34.4188
6.47566	34.5196	6.45311	-751.472	6.47566	34.5196
6.47566	34.3047	6.44735	-751.378	6.47566	34.3047
6.47566	34.1743	6.44735	-751.26	6.47566	34.1743
6.47566	33.9879	6.44735	-751.232	6.47566	33.9879
6.47566	33.8237	6.44735	-751.233	6.47566	33.8237
6.47009	34.0456	6.44735	-751.27	6.47009	34.0456
6.47009	34.0993	6.44219	-751.334	6.47009	34.0993
6.47009	34.1271	6.44219	-751.436	6.47009	34.1271
6.47009	33.8567	6.44219	-751.526	6.47009	33.8567
6.47009	33.4652	6.44219	-751.529	6.47009	33.4652
6.46443	33.6194	6.43649	-751.409	6.46443	33.6194
6.46443	33.6167	6.43649	-751.265	6.46443	33.6167
6.46443	33.5888	6.43649	-751.106	6.46443	33.5888
6.46443	33.5192	6.43649	-751.035	6.46443	33.5192
6.46443	33.3286	6.43649	-751.113	6.46443	33.3286
6.45976	33.313	6.43151	-751.272	6.45976	33.313
6.45976	33.1733	6.43151	-751.36	6.45976	33.1733
6.45976	33.0574	6.43151	-751.421	6.45976	33.0574
6.45976	32.8505	6.43151	-751.392	6.45976	32.8505
6.45428	33.0699	6.43151	-751.311	6.45428	33.0699
6.45428	33.2218	6.42652	-751.243	6.45428	33.2218
6.45428	33.2675	6.42652	-751.209	6.45428	33.2675
6.45428	33.1954	6.42652	-751.168	6.45428	33.1954
6.45428	33.1097	6.42652	-751.26	6.45428	33.1097
6.44885	33.2703	6.42652	-751.445	6.44885	33.2703
6.44885	32.9707	6.42127	-751.546	6.44885	32.9707
6.44885	32.6811	6.42127	-751.508	6.44885	32.6811
6.44885	32.5029	6.42127	-751.521	6.44885	32.5029
6.44885	32.3848	6.42127	-751.563	6.44885	32.3848
6.44378	32.5945	6.42127	-751.633	6.44378	32.5945
6.44378	32.6475	6.41551	-751.714	6.44378	32.6475
6.44378	32.6442	6.41551	-751.788	6.44378	32.6442
6.44378	32.5368	6.41551	-751.819	6.44378	32.5368
6.44378	32.2738	6.41551	-751.952	6.44378	32.2738
6.43821	32.2293	6.41025	-752.044	6.43821	32.2293
6.43821	31.9129	6.41025	-751.922	6.43821	31.9129
6.43821	31.7668	6.41025	-751.715	6.43821	31.7668
6.43821	31.685	6.41025	-751.713	6.43821	31.685
6.43821	31.5838	6.41025	-751.8	6.43821	31.5838
6.43309	31.6798	6.40484	-751.92	6.43309	31.6798
6.43309	31.5492	6.40484	-752.056	6.43309	31.5492
6.43309	31.3883	6.40484	-752.115	6.43309	31.3883
6.43309	31.1008	6.40484	-752.081	6.43309	31.1008
6.43309	30.6933	6.40484	-752.156	6.43309	30.6933
6.42788	30.6385	6.3999	-752.242	6.42788	30.6385
6.42788	30.4098	6.3999	-752.179	6.42788	30.4098
6.42788	30.2909	6.3999	-752.059	6.42788	30.2909
6.42788	30.088	6.3999	-752.112	6.42788	30.088
6.42227	30.1529	6.3999	-752.183	6.42227	30.1529
6.42227	30.002	6.39454	-752.167	6.42227	30.002
6.42227	29.8742	6.39454	-752.112	6.42227	29.8742
6.42227	29.6326	6.39454	-752.105	6.42227	29.6326
6.42227	29.2841	6.39454	-752.147	6.42227	29.2841
6.41728	29.0473	6.38855	-752.229	6.41728	29.0473
6.41728	28.6114	6.38855	-752.148	6.41728	28.6114
6.41728	28.3656	6.38855	-752.006	6.41728	28.3656
6.41728	28.2456	6.38855	-751.947	6.41728	28.2456
6.41728	27.994	6.38855	-751.949	6.41728	27.994
6.41156	27.8991	6.38388	-751.936	6.41156	27.8991
6.41156	27.516	6.38388	-751.996	6.41156	27.516
6.41156	27.214	6.38388	-752.095	6.41156	27.214
6.41156	26.7973	6.38388	-752.161	6.41156	26.7973
6.41156	26.3124	6.38388	-752.178	6.41156	26.3124
6.4063	26.1689	6.37888	-752.22	6.4063	26.1689
6.4063	25.8662	6.37888	-752.21	6.4063	25.8662
6.4063	25.6308	6.37888	-752.185	6.4063	25.6308
6.4063	25.4683	6.37888	-752.196	6.4063	25.4683
6.40135	25.5019	6.37888	-752.248	6.40135	25.5019
6.40135	25.1712	6.37353	-752.304	6.40135	25.1712
6.40135	24.77	6.37353	-752.442	6.40135	24.77
6.40135	24.4309	6.37353	-752.551	6.40135	24.4309
6.40135	24.1498	6.37353	-752.537	6.40135	24.1498
6.39613	24.2576	6.36804	-752.409	6.39613	24.2576
6.39613	24.1394	6.36804	-752.321	6.39613	24.1394
6.39613	23.9171	6.36804	-752.253	6.39613	23.9171
6.39613	23.4148	6.36804	-752.279	6.39613	23.4148
6.39613	22.8353	6.36804	-752.413	6.39613	22.8353
6.39055	22.617	6.36273	-752.651	6.39055	22.617
6.39055	22.242	6.36273	-752.855	6.39055	22.242
6.39055	21.942	6.36273	-752.95	6.39055	21.942
6.39055	21.6684	6.36273	-752.96	6.39055	21.6684
6.39055	21.4441	6.36273	-753.041	6.39055	21.4441
6.3851	21.5754	6.35714	-753.072	6.3851	21.5754
6.3851	21.3891	6.35714	-752.98	6.3851	21.3891
6.3851	21.2222	6.35714	-752.891	6.3851	21.2222
6.3851	21.0201	6.35714	-752.996	6.3851	21.0201
6.37997	21.0693	6.35714	-753.23	6.37997	21.0693
6.37997	20.8102	6.35215	-753.36	6.37997	20.8102
6.37997	20.4574	6.35215	-753.238	6.37997	20.4574
6.37997	20.0362	6.35215	-753.073	6.37997	20.0362
6.37997	19.7739	6.35215	-753.066	6.37997	19.7739
6.37476	19.9017	6.3467	-753.315	6.37476	19.9017
6.37476	19.6944	6.3467	-753.582	6.37476	19.6944
6.37476	19.2508	6.3467	-753.665	6.37476	19.2508
6.37476	18.7759	6.3467	-753.58	6.37476	18.7759
6.37476	18.4233	6.3467	-753.583	6.37476	18.4233
6.36949	18.4215	6.3417	-753.661	6.36949	18.4215
6.36949	18.1736	6.3417	-753.769	6.36949	18.1736
6.36949	17.9884	6.3417	-753.817	6.36949	17.9884
6.36949	17.8285	6.3417	-753.738	6.36949	17.8285
6.36949	17.6324	6.3417	-753.587	6.36949	17.6324
6.36382	17.5328	6.33634	-753.616	6.36382	17.5328
6.36382	17.0606	6.33634	-753.719	6.36382	17.0606
6.36382	16.7144	6.33634	-753.715	6.36382	16.7144
6.36382	16.4488	6.33634	-753.674	6.36382	16.4488
6.35928	16.4363	6.33634	-753.706	6.35928	16.4363
6.35928	16.2323	6.33107	-753.64	6.35928	16.2323
6.35928	15.9602	6.33107	-753.581	6.35928	15.9602
6.35928	15.6694	6.33107	-753.618	6.35928	15.6694
6.35928	15.4404	6.33107	-753.736	6.35928	15.4404
6.35396	15.5118	6.32562	-753.789	6.35396	15.5118
6.35396	15.1499	6.32562	-753.791	6.35396	15.1499
6.35396	14.5972	6.32562	-753.834	6.35396	14.5972
6.35396	13.9862	6.32562	-753.925	6.35396	13.9862
6.35396	13.5528	6.32562	-753.844	6.35396	13.5528
6.34856	13.6616	6.3204	-753.597	6.34856	13.6616
6.34856	13.6245	6.3204	-753.3	6.34856	13.6245
6.34856	13.4208	6.3204	-753.123	6.34856	13.4208
6.34856	12.9189	6.3204	-753.143	6.34856	12.9189
6.34856	12.3405	6.3204	-753.314	6.34856	12.3405
6.34302	12.1513	6.31531	-753.433	6.34302	12.1513
6.34302	11.7255	6.31531	-753.448	6.34302	11.7255
6.34302	11.3186	6.31531	-753.485	6.34302	11.3186
6.34302	10.9134	6.31531	-753.571	6.34302	10.9134
6.34302	10.6412	6.30968	-753.592	6.34302	10.6412
6.33793	10.7004	6.30968	-753.496	6.33793	10.7004
6.33793	10.4802	6.30968	-753.393	6.33793	10.4802
6.33793	10.1452	6.30968	-753.293	6.33793	10.1452
6.33793	9.59282	6.30968	-753.206	6.33793	9.59282
6.33248	9.35565	6.30445	-753.187	6.33248	9.35565
6.33248	9.00946	6.30445	-753.265	6.33248	9.00946
6.33248	8.74029	6.30445	-753.294	6.33248	8.74029
6.33248	8.3611	6.30445	-753.215	6.33248	8.3611
6.33248	7.91058	6.30445	-753.121	6.33248	7.91058
6.32712	7.8383	6.30009	-753.08	6.32712	7.8383
6.32712	7.45333	6.30009	-753.026	6.32712	7.45333
6.32712	6.84855	6.30009	-752.982	6.32712	6.84855
6.32712	6.22864	6.30009	-752.99	6.32712	6.22864
6.32712	5.78605	6.30009	-753.122	6.32712	5.78605
6.32199	5.71386	6.29404	-753.165	6.32199	5.71386
6.32199	5.40325	6.29404	-752.992	6.32199	5.40325
6.32199	5.11272	6.29404	-752.8	6.32199	5.11272
6.32199	4.84063	6.29404	-752.845	6.32199	4.84063
6.32199	4.53519	6.2879	-752.947	6.32199	4.53519
6.31658	4.37805	6.2879	-752.962	6.31658	4.37805
6.31658	3.91628	6.2879	-752.846	6.31658	3.91628
6.31658	3.56602	6.2879	-752.789	6.31658	3.56602
6.31658	3.23922	6.2879	-752.857	6.31658	3.23922
6.31159	3.13655	6.28326	-752.957	6.31159	3.13655
6.31159	2.74696	6.28326	-752.888	6.31159	2.74696
6.31159	2.38047	6.28326	-752.751	6.31159	2.38047
6.31159	2.05887	6.28326	-752.662	6.31159	2.05887
6.31159	1.75899	6.28326	-752.683	6.31159	1.75899
6.30609	1.75856	6.27876	-752.731	6.30609	1.75856
6.30609	1.46105	6.27876	-752.785	6.30609	1.46105
6.30609	1.08666	6.27876	-752.793	6.30609	1.08666
6.30609	0.68892	6.27876	-752.834	6.30609	0.68892
6.30609	0.38352	6.27876	-752.902	6.30609	0.38352
6.30069	0.43272	6.27294	-753.01	6.30069	0.43272
6.30069	0.19717	6.27294	-753.053	6.30069	0.19717
6.30069	-0.06761	6.27294	-753.042	6.30069	-0.06761
6.30069	-0.35701	6.27294	-752.954	6.30069	-0.35701
6.30069	-0.64284	6.26698	-752.932	6.30069	-0.64284
6.29559	-0.71776	6.26698	-752.989	6.29559	-0.71776
6.29559	-1.13434	6.26698	-753.087	6.29559	-1.13434
6.29559	-1.4726	6.26698	-753.177	6.29559	-1.4726
6.29559	-1.64955	6.26698	-753.262	6.29559	-1.64955
6.29031	-1.5184	6.26197	-753.26	6.29031	-1.5184
6.29031	-1.56435	6.26197	-753.195	6.29031	-1.56435
6.29031	-1.51826	6.26197	-753.169	6.29031	-1.51826
6.29031	-1.5816	6.26197	-753.194	6.29031	-1.5816
6.29031	-1.78903	6.26197	-753.149	6.29031	-1.78903
6.28495	-1.72174	6.25715	-753.142	6.28495	-1.72174
6.28495	-1.88283	6.25715	-753.29	6.28495	-1.88283
6.28495	-2.02733	6.25715	-753.56	6.28495	-2.02733
6.28495	-2.20977	6.25715	-753.582	6.28495	-2.20977
6.28495	-2.37541	6.25715	-753.395	6.28495	-2.37541
6.27967	-2.03388	6.25215	-753.358	6.27967	-2.03388
6.27967	-1.86959	6.25215	-753.625	6.27967	-1.86959
6.27967	-1.83492	6.25215	-753.849	6.27967	-1.83492
6.27967	-1.96912	6.25215	-753.829	6.27967	-1.96912
6.27967	-2.15098	6.24642	-753.715	6.27967	-2.15098
6.27462	-2.05735	6.24642	-753.754	6.27462	-2.05735
6.27462	-2.10606	6.24642	-753.867	6.27462	-2.10606
6.27462	-2.07445	6.24642	-753.886	6.27462	-2.07445
6.27462	-2.02108	6.24642	-753.819	6.27462	-2.02108
6.27462	-1.94108	6.24091	-753.797	6.27462	-1.94108
6.26921	-1.56338	6.24091	-753.778	6.26921	-1.56338
6.26921	-1.61402	6.24091	-753.678	6.26921	-1.61402
6.26921	-1.65061	6.24091	-753.553	6.26921	-1.65061
6.26921	-1.55181	6.24091	-753.558	6.26921	-1.55181
6.26389	-1.14292	6.23567	-753.66	6.26389	-1.14292
6.26389	-1.0189	6.23567	-753.584	6.26389	-1.0189
6.26389	-0.85709	6.23567	-753.31	6.26389	-0.85709
6.26389	-0.73532	6.23567	-753.109	6.26389	-0.73532
6.26389	-0.63826	6.2303	-753.086	6.26389	-0.63826
6.2582	-0.28644	6.2303	-752.964	6.2582	-0.28644
6.2582	-0.19251	6.2303	-752.692	6.2582	-0.19251
6.2582	-0.10662	6.2303	-752.476	6.2582	-0.10662
6.2582	-0.0415	6.2303	-752.476	6.2582	-0.0415
6.2582	-0.05038	6.22497	-752.547	6.2582	-0.05038
6.25342	0.20157	6.22497	-752.574	6.25342	0.20157
6.25342	0.26862	6.22497	-752.473	6.25342	0.26862
6.25342	0.43396	6.22497	-752.232	6.25342	0.43396
6.25342	0.54139	6.22497	-751.96	6.25342	0.54139
6.25342	0.51029	6.21987	-751.784	6.25342	0.51029
6.24769	0.69656	6.21987	-751.639	6.24769	0.69656
6.24769	0.77688	6.21987	-751.502	6.24769	0.77688
6.24769	0.92546	6.21987	-751.396	6.24769	0.92546
6.24769	1.05977	6.21987	-751.446	6.24769	1.05977
6.24769	1.25902	6.21458	-751.537	6.24769	1.25902
6.24269	1.85822	6.21458	-751.39	6.24269	1.85822
6.24269	2.2266	6.21458	-751.099	6.24269	2.2266
6.24269	2.53823	6.21458	-750.952	6.24269	2.53823
6.24269	2.65937	6.21458	-750.826	6.24269	2.65937
6.24269	2.64118	6.20907	-750.586	6.24269	2.64118
6.23768	2.8506	6.20907	-750.38	6.23768	2.8506
6.23768	2.92096	6.20907	-750.246	6.23768	2.92096
6.23768	3.0958	6.20907	-750.101	6.23768	3.0958
6.23768	3.30902	6.20392	-749.989	6.23768	3.30902
6.23226	3.67194	6.20392	-749.854	6.23226	3.67194
6.23226	3.72644	6.20392	-749.658	6.23226	3.72644
6.23226	3.93798	6.20392	-749.399	6.23226	3.93798
6.23226	4.24721	6.20392	-749.116	6.23226	4.24721
6.23226	4.43839	6.19877	-748.818	6.23226	4.43839
6.2267	4.79325	6.19877	-748.621	6.2267	4.79325
6.2267	4.91479	6.19877	-748.517	6.2267	4.91479
6.2267	5.14209	6.19877	-748.433	6.2267	5.14209
6.2267	5.35077	6.19877	-748.186	6.2267	5.35077
6.2267	5.53114	6.19344	-747.834	6.2267	5.53114
6.22183	6.02495	6.19344	-747.518	6.22183	6.02495
6.22183	6.28506	6.19344	-747.35	6.22183	6.28506
6.22183	6.45677	6.19344	-747.208	6.22183	6.45677
6.22183	6.55125	6.19344	-747.047	6.22183	6.55125
6.22183	6.68204	6.1882	-746.907	6.22183	6.68204
6.2164	7.24581	6.1882	-746.878	6.2164	7.24581
6.2164	7.62921	6.1882	-746.712	6.2164	7.62921
6.2164	7.83432	6.1882	-746.333	6.2164	7.83432
6.2164	7.95743	6.18242	-745.926	6.2164	7.95743
6.2164	8.16611	6.18242	-745.592	6.2164	8.16611
6.21062	8.65912	6.18242	-745.207	6.21062	8.65912
6.21062	8.71587	6.18242	-744.902	6.21062	8.71587
6.21062	8.72122	6.18242	-744.695	6.21062	8.72122
6.21062	8.75149	6.1774	-744.573	6.21062	8.75149
6.2057	9.09903	6.1774	-744.444	6.2057	9.09903
6.2057	9.22731	6.1774	-744.315	6.2057	9.22731
6.2057	9.43045	6.1774	-744.109	6.2057	9.43045
6.2057	9.73964	6.1774	-743.886	6.2057	9.73964
6.2057	10.0453	6.17215	-743.614	6.2057	10.0453
6.20041	10.5295	6.17215	-743.288	6.20041	10.5295
6.20041	10.6712	6.17215	-742.84	6.20041	10.6712
6.20041	10.6741	6.17215	-742.45	6.20041	10.6741
6.20041	10.5696	6.17215	-742.217	6.20041	10.5696
6.20041	10.5391	6.16691	-742.194	6.20041	10.5391
6.19472	11.0014	6.16691	-742.125	6.19472	11.0014
6.19472	11.1345	6.16691	-741.87	6.19472	11.1345
6.19472	11.2012	6.16691	-741.515	6.19472	11.2012
6.19472	11.255	6.16157	-741.232	6.19472	11.255
6.19472	11.2209	6.16157	-740.981	6.19472	11.2209
6.18989	11.3908	6.16157	-740.811	6.18989	11.3908
6.18989	11.3932	6.16157	-740.585	6.18989	11.3932
6.18989	11.4343	6.16157	-740.314	6.18989	11.4343
6.18989	11.493	6.15646	-740.054	6.18989	11.493
6.18474	11.8644	6.15646	-739.844	6.18474	11.8644
6.18474	11.9877	6.15646	-739.573	6.18474	11.9877
6.18474	12.0198	6.15646	-739.276	6.18474	12.0198
6.18474	11.9833	6.15646	-738.951	6.18474	11.9833
6.18474	11.9688	6.15089	-738.733	6.18474	11.9688
6.17932	12.2577	6.15089	-738.547	6.17932	12.2577
6.17932	12.1399	6.15089	-738.302	6.17932	12.1399
6.17932	11.9997	6.15089	-737.991	6.17932	11.9997
6.17932	11.9727	6.15089	-737.756	6.17932	11.9727
6.17932	11.986	6.14564	-737.516	6.17932	11.986
6.1738	12.2291	6.14564	-737.257	6.1738	12.2291
6.1738	12.2143	6.14564	-736.936	6.1738	12.2143
6.1738	12.1499	6.14564	-736.575	6.1738	12.1499
6.1738	12.0586	6.14564	-736.192	6.1738	12.0586
6.1738	11.9636	6.14067	-736.005	6.1738	11.9636
6.16846	12.079	6.14067	-735.943	6.16846	12.079
6.16846	11.8547	6.14067	-735.888	6.16846	11.8547
6.16846	11.7664	6.14067	-735.699	6.16846	11.7664
6.16846	11.7995	6.13492	-735.367	6.16846	11.7995
6.16846	11.7711	6.13492	-734.968	6.16846	11.7711
6.16362	11.8417	6.13492	-734.673	6.16362	11.8417
6.16362	11.6025	6.13492	-734.436	6.16362	11.6025
6.16362	11.2759	6.13492	-734.293	6.16362	11.2759
6.16362	10.9666	6.12972	-734.173	6.16362	10.9666
6.15819	11.0941	6.12972	-734.024	6.15819	11.0941
6.15819	11.0773	6.12972	-733.735	6.15819	11.0773
6.15819	10.9564	6.12972	-733.454	6.15819	10.9564
6.15819	10.6676	6.12972	-733.246	6.15819	10.6676
6.15819	10.4067	6.12452	-733.105	6.15819	10.4067
6.15281	10.512	6.12452	-732.945	6.15281	10.512
6.15281	10.2706	6.12452	-732.759	6.15281	10.2706
6.15281	10.0768	6.12452	-732.475	6.15281	10.0768
6.15281	9.96343	6.12452	-732.229	6.15281	9.96343
6.15281	9.84469	6.11932	-732.182	6.15281	9.84469
6.14761	10.0104	6.11932	-732.269	6.14761	10.0104
6.14761	9.91834	6.11932	-732.094	6.14761	9.91834
6.14761	9.83638	6.11932	-731.662	6.14761	9.83638
6.14761	9.80175	6.11433	-731.219	6.14761	9.80175
6.14761	9.66205	6.11433	-730.988	6.14761	9.66205
6.14218	9.78121	6.11433	-730.754	6.14218	9.78121
6.14218	9.67123	6.11433	-730.478	6.14218	9.67123
6.14218	9.54667	6.11433	-730.206	6.14218	9.54667
6.14218	9.39329	6.10908	-729.979	6.14218	9.39329
6.1373	9.6265	6.10908	-729.767	6.1373	9.6265
6.1373	9.60754	6.10908	-729.666	6.1373	9.60754
6.1373	9.57054	6.10908	-729.576	6.1373	9.57054
6.1373	9.67193	6.10908	-729.412	6.1373	9.67193
6.1373	9.83353	6.10337	-729.066	6.1373	9.83353
6.132	10.0945	6.10337	-728.655	6.132	10.0945
6.132	10.0648	6.10337	-728.388	6.132	10.0648
6.132	10.1523	6.10337	-728.282	6.132	10.1523
6.132	10.3399	6.10337	-727.986	6.132	10.3399
6.132	10.4967	6.09839	-727.575	6.132	10.4967
6.12616	10.9524	6.09839	-727.221	6.12616	10.9524
6.12616	11.1547	6.09839	-726.912	6.12616	11.1547
6.12616	11.394	6.09839	-726.651	6.12616	11.394
6.12616	11.436	6.09299	-726.468	6.12616	11.436
6.12616	11.3437	6.09299	-726.203	6.12616	11.3437
6.12096	11.664	6.09299	-725.943	6.12096	11.664
6.12096	12.0194	6.09299	-725.711	6.12096	12.0194
6.12096	12.4817	6.09299	-725.442	6.12096	12.4817
6.12096	12.8328	6.08778	-725.112	6.12096	12.8328
6.11607	13.2702	6.08778	-724.834	6.11607	13.2702
6.11607	13.5415	6.08778	-724.532	6.11607	13.5415
6.11607	13.7965	6.08778	-724.182	6.11607	13.7965
6.11607	13.9775	6.08778	-723.851	6.11607	13.9775
6.11607	14.1769	6.08271	-723.651	6.11607	14.1769
6.11063	14.8237	6.08271	-723.474	6.11063	14.8237
6.11063	15.1774	6.08271	-723.324	6.11063	15.1774
6.11063	15.4489	6.08271	-723.146	6.11063	15.4489
6.11063	15.6886	6.08271	-722.922	6.11063	15.6886
6.11063	16.0148	6.07723	-722.532	6.11063	16.0148
6.10501	16.7702	6.07723	-722.104	6.10501	16.7702
6.10501	17.3655	6.07723	-721.712	6.10501	17.3655
6.10501	17.7636	6.07723	-721.343	6.10501	17.7636
6.10501	18.0647	6.07723	-720.919	6.10501	18.0647
6.10501	18.4266	6.07152	-720.514	6.10501	18.4266
6.10031	19.0846	6.07152	-720.202	6.10031	19.0846
6.10031	19.3863	6.07152	-720.057	6.10031	19.3863
6.10031	19.7928	6.07152	-719.972	6.10031	19.7928
6.10031	20.4211	6.06654	-719.863	6.10031	20.4211
6.09505	21.2926	6.06654	-719.647	6.09505	21.2926
6.09505	21.6688	6.06654	-719.341	6.09505	21.6688
6.09505	21.9251	6.06654	-718.986	6.09505	21.9251
6.09505	22.2299	6.06654	-718.673	6.09505	22.2299
6.09505	22.7542	6.06155	-718.32	6.09505	22.7542
6.08952	23.6539	6.06155	-718.036	6.08952	23.6539
6.08952	24.1792	6.06155	-717.854	6.08952	24.1792
6.08952	24.6162	6.06155	-717.749	6.08952	24.6162
6.08952	25.0392	6.06155	-717.571	6.08952	25.0392
6.08952	25.3498	6.05597	-717.319	6.08952	25.3498
6.08404	25.8214	6.05597	-717.019	6.08404	25.8214
6.08404	26.0392	6.05597	-716.786	6.08404	26.0392
6.08404	26.4031	6.05597	-716.546	6.08404	26.4031
6.08404	26.7901	6.05597	-716.177	6.08404	26.7901
6.08404	27.2548	6.05066	-715.817	6.08404	27.2548
6.07874	28.0537	6.05066	-715.741	6.07874	28.0537
6.07874	28.6248	6.05066	-715.684	6.07874	28.6248
6.07874	29.015	6.05066	-715.55	6.07874	29.015
6.07874	29.3496	6.04549	-715.424	6.07874	29.3496
6.07412	30.0279	6.04549	-715.151	6.07412	30.0279
6.07412	30.5112	6.04549	-714.623	6.07412	30.5112
6.07412	30.8033	6.04549	-714.202	6.07412	30.8033
6.07412	31.0751	6.04549	-714.092	6.07412	31.0751
6.07412	31.3927	6.04055	-714.078	6.07412	31.3927
6.06891	32.0977	6.04055	-713.77	6.06891	32.0977
6.06891	32.5533	6.04055	-713.31	6.06891	32.5533
6.06891	32.883	6.04055	-712.905	6.06891	32.883
6.06891	33.063	6.04055	-712.694	6.06891	33.063
6.06891	33.2714	6.03515	-712.45	6.06891	33.2714
6.06288	33.7959	6.03515	-712.16	6.06288	33.7959
6.06288	34.054	6.03515	-711.9	6.06288	34.054
6.06288	34.3515	6.03515	-711.713	6.06288	34.3515
6.06288	34.7002	6.03515	-711.511	6.06288	34.7002
6.06288	35.0378	6.02979	-711.269	6.06288	35.0378
6.05762	35.6573	6.02979	-710.892	6.05762	35.6573
6.05762	35.8987	6.02979	-710.441	6.05762	35.8987
6.05762	36.0415	6.02979	-710.063	6.05762	36.0415
6.05762	36.1458	6.0249	-709.811	6.05762	36.1458
6.053	36.4745	6.0249	-709.598	6.053	36.4745
6.053	36.5014	6.0249	-709.397	6.053	36.5014
6.053	36.7129	6.0249	-709.167	6.053	36.7129
6.053	37.0822	6.0249	-708.945	6.053	37.0822
6.053	37.3945	6.01941	-708.603	6.053	37.3945
6.04769	37.8789	6.01941	-708.072	6.04769	37.8789
6.04769	38.0804	6.01941	-707.49	6.04769	38.0804
6.04769	38.2452	6.01941	-707.026	6.04769	38.2452
6.04769	38.5255	6.01941	-706.658	6.04769	38.5255
6.04769	38.7181	6.01382	-706.406	6.04769	38.7181
6.04179	38.9878	6.01382	-706.111	6.04179	38.9878
6.04179	38.9729	6.01382	-705.738	6.04179	38.9729
6.04179	39.1553	6.01382	-705.39	6.04179	39.1553
6.04179	39.3919	6.01382	-705.143	6.04179	39.3919
6.04179	39.7637	6.00851	-704.825	6.04179	39.7637
6.03675	40.4868	6.00851	-704.427	6.03675	40.4868
6.03675	40.7712	6.00851	-704.014	6.03675	40.7712
6.03675	40.8011	6.00851	-703.771	6.03675	40.8011
6.03675	40.7285	6.0033	-703.504	6.03675	40.7285
6.03675	40.6647	6.0033	-703.068	6.03675	40.6647
6.03144	40.9872	6.0033	-702.682	6.03144	40.9872
6.03144	41.1667	6.0033	-702.435	6.03144	41.1667
6.03144	41.4429	6.0033	-702.053	6.03144	41.4429
6.03144	41.6705	5.99826	-701.61	6.03144	41.6705
6.02659	42.044	5.99826	-701.218	6.02659	42.044
6.02659	42.1613	5.99826	-700.847	6.02659	42.1613
6.02659	42.2368	5.99826	-700.519	6.02659	42.2368
6.02659	42.2621	5.99826	-700.204	6.02659	42.2621
6.02659	42.365	5.99307	-699.83	6.02659	42.365
6.02092	42.9021	5.99307	-699.5	6.02092	42.9021
6.02092	43.109	5.99307	-699.091	6.02092	43.109
6.02092	43.1784	5.99307	-698.651	6.02092	43.1784
6.02092	43.1824	5.99307	-698.252	6.02092	43.1824
6.02092	43.2126	5.98739	-697.914	6.02092	43.2126
6.01584	43.539	5.98739	-697.564	6.01584	43.539
6.01584	43.6521	5.98739	-697.306	6.01584	43.6521
6.01584	43.6604	5.98739	-697.057	6.01584	43.6604
6.01584	43.6147	5.98225	-696.841	6.01584	43.6147
6.01584	43.7213	5.98225	-696.563	6.01584	43.7213
6.01039	44.1331	5.98225	-696.216	6.01039	44.1331
6.01039	44.1042	5.98225	-695.781	6.01039	44.1042
6.01039	44.0525	5.98225	-695.352	6.01039	44.0525
6.01039	43.9248	5.97748	-695.012	6.01039	43.9248
6.00549	43.9755	5.97748	-694.766	6.00549	43.9755
6.00549	43.8595	5.97748	-694.37	6.00549	43.8595
6.00549	43.8901	5.97748	-693.964	6.00549	43.8901
6.00549	43.998	5.97748	-693.728	6.00549	43.998
6.00549	44.1277	5.97229	-693.517	6.00549	44.1277
6.00009	44.3779	5.97229	-693.155	6.00009	44.3779
6.00009	44.2318	5.97229	-692.779	6.00009	44.2318
6.00009	44.106	5.97229	-692.414	6.00009	44.106
6.00009	43.9426	5.97229	-692.021	6.00009	43.9426
6.00009	43.7061	5.96638	-691.577	6.00009	43.7061
5.995	43.8868	5.96638	-691.351	5.995	43.8868
5.995	43.9367	5.96638	-691.355	5.995	43.9367
5.995	43.9464	5.96638	-691.331	5.995	43.9464
5.995	43.838	5.96105	-691.063	5.995	43.838
5.995	43.7177	5.96105	-690.613	5.995	43.7177
5.98913	43.8255	5.96105	-689.98	5.98913	43.8255
5.98913	43.6349	5.96105	-689.267	5.98913	43.6349
5.98913	43.3904	5.96105	-688.638	5.98913	43.3904
5.98913	42.9981	5.95615	-688.252	5.98913	42.9981
5.98913	42.5966	5.95615	-688.097	5.98913	42.5966
5.98408	42.7194	5.95615	-687.976	5.98408	42.7194
5.98408	42.7494	5.95615	-687.69	5.98408	42.7494
5.98408	42.8295	5.95615	-687.337	5.98408	42.8295
5.98408	42.6742	5.95064	-686.968	5.98408	42.6742
5.97881	42.5339	5.95064	-686.591	5.97881	42.5339
5.97881	42.1387	5.95064	-686.203	5.97881	42.1387
5.97881	41.9013	5.95064	-685.888	5.97881	41.9013
5.97881	41.6727	5.95064	-685.504	5.97881	41.6727
5.97881	41.4559	5.94587	-685.065	5.97881	41.4559
5.97335	41.4107	5.94587	-684.651	5.97335	41.4107
5.97335	40.9774	5.94587	-684.406	5.97335	40.9774
5.97335	40.5023	5.94587	-684.194	5.97335	40.5023
5.97335	40.0749	5.9405	-683.877	5.97335	40.0749
5.97335	39.6432	5.9405	-683.313	5.97335	39.6432
5.96844	39.4958	5.9405	-682.747	5.96844	39.4958
5.96844	39.1275	5.9405	-682.348	5.96844	39.1275
5.96844	38.8886	5.9405	-682.173	5.96844	38.8886
5.96844	38.7116	5.93513	-682.162	5.96844	38.7116
5.96844	38.5148	5.93513	-682.214	5.96844	38.5148
5.96317	38.5017	5.93513	-681.953	5.96317	38.5017
5.96317	38.1819	5.93513	-681.417	5.96317	38.1819
5.96317	37.7714	5.93513	-680.926	5.96317	37.7714
5.96317	37.4368	5.92958	-680.664	5.96317	37.4368
5.96317	37.1657	5.92958	-680.399	5.96317	37.1657
5.95798	37.0244	5.92958	-680.059	5.95798	37.0244
5.95798	36.4431	5.92958	-679.734	5.95798	36.4431
5.95798	36.085	5.92958	-679.417	5.95798	36.085
5.95798	35.9078	5.9248	-679.04	5.95798	35.9078
5.95234	35.965	5.9248	-678.768	5.95234	35.965
5.95234	35.6518	5.9248	-678.523	5.95234	35.6518
5.95234	35.3475	5.9248	-678.141	5.95234	35.3475
5.95234	34.8957	5.9248	-677.564	5.95234	34.8957
5.95234	34.4373	5.9192	-677.064	5.95234	34.4373
5.94743	34.3213	5.9192	-676.683	5.94743	34.3213
5.94743	34.0081	5.9192	-676.488	5.94743	34.0081
5.94743	33.6943	5.9192	-676.405	5.94743	33.6943
5.94743	33.4439	5.91411	-676.261	5.94743	33.4439
5.94743	33.2606	5.91411	-675.983	5.94743	33.2606
5.94202	33.429	5.91411	-675.81	5.94202	33.429
5.94202	33.216	5.91411	-675.64	5.94202	33.216
5.94202	32.9404	5.91411	-675.368	5.94202	32.9404
5.94202	32.6979	5.90869	-675.046	5.94202	32.6979
5.94202	32.5498	5.90869	-674.713	5.94202	32.5498
5.93665	32.7089	5.90869	-674.416	5.93665	32.7089
5.93665	32.606	5.90869	-674.282	5.93665	32.606
5.93665	32.4329	5.90869	-674.114	5.93665	32.4329
5.93665	32.2716	5.9036	-673.938	5.93665	32.2716
5.93137	32.3597	5.9036	-673.75	5.93137	32.3597
5.93137	32.2493	5.9036	-673.573	5.93137	32.2493
5.93137	32.2356	5.9036	-673.518	5.93137	32.2356
5.93137	32.1395	5.89799	-673.534	5.93137	32.1395
5.93137	31.8687	5.89799	-673.36	5.93137	31.8687
5.926	31.9943	5.89799	-673.216	5.926	31.9943
5.926	31.9971	5.89799	-673.325	5.926	31.9971
5.926	32.07	5.89799	-673.393	5.926	32.07
5.926	32.1114	5.89331	-673.298	5.926	32.1114
5.926	32.0359	5.89331	-673.243	5.926	32.0359
5.92118	32.0098	5.89331	-673.22	5.92118	32.0098
5.92118	31.8292	5.89331	-673.065	5.92118	31.8292
5.92118	31.9135	5.89331	-672.941	5.92118	31.9135
5.92118	32.1103	5.88767	-673.034	5.92118	32.1103
5.92118	32.1701	5.88767	-673.181	5.92118	32.1701
5.91562	32.4808	5.88767	-673.266	5.91562	32.4808
5.91562	32.535	5.88767	-673.324	5.91562	32.535
5.91562	32.4723	5.88767	-673.364	5.91562	32.4723
5.91562	32.157	5.88239	-673.458	5.91562	32.157
5.91048	32.2254	5.88239	-673.591	5.91048	32.2254
5.91048	32.2614	5.88239	-673.675	5.91048	32.2614
5.91048	32.3222	5.88239	-673.733	5.91048	32.3222
5.91048	32.2365	5.88239	-673.807	5.91048	32.2365
5.91048	32.1317	5.87737	-673.877	5.91048	32.1317
5.90488	32.4265	5.87737	-674.086	5.90488	32.4265
5.90488	32.5791	5.87737	-674.285	5.90488	32.5791
5.90488	32.6509	5.87737	-674.283	5.90488	32.6509
5.90488	32.5718	5.87231	-674.233	5.90488	32.5718
5.90488	32.4481	5.87231	-674.352	5.90488	32.4481
5.89974	32.7114	5.87231	-674.468	5.89974	32.7114
5.89974	32.6581	5.87231	-674.499	5.89974	32.6581
5.89974	32.5312	5.87231	-674.531	5.89974	32.5312
5.89974	32.3831	5.86664	-674.685	5.89974	32.3831
5.89974	32.303	5.86664	-674.874	5.89974	32.303
5.89469	32.5756	5.86664	-675.007	5.89469	32.5756
5.89469	32.7463	5.86664	-675.008	5.89469	32.7463
5.89469	32.81	5.86664	-675.049	5.89469	32.81
5.89469	32.6446	5.86195	-675.146	5.89469	32.6446
5.88964	32.6455	5.86195	-675.133	5.88964	32.6455
5.88964	32.4734	5.86195	-675.05	5.88964	32.4734
5.88964	32.4053	5.86195	-675.266	5.88964	32.4053
5.88964	32.4502	5.86195	-675.631	5.88964	32.4502
5.88964	32.5735	5.85656	-675.877	5.88964	32.5735
5.88418	33.0137	5.85656	-675.963	5.88418	33.0137
5.88418	33.0255	5.85656	-675.934	5.88418	33.0255
5.88418	32.9792	5.85656	-675.756	5.88418	32.9792
5.88418	32.9885	5.85126	-675.665	5.88418	32.9885
5.88418	33.0733	5.85126	-675.777	5.88418	33.0733
5.87908	33.4177	5.85126	-676.014	5.87908	33.4177
5.87908	33.5115	5.85126	-676.183	5.87908	33.5115
5.87908	33.4902	5.85126	-676.369	5.87908	33.4902
5.87908	33.448	5.84579	-676.585	5.87908	33.448
5.87908	33.3932	5.84579	-676.707	5.87908	33.3932
5.87351	33.6884	5.84579	-676.632	5.87351	33.6884
5.87351	33.723	5.84579	-676.522	5.87351	33.723
5.87351	33.7104	5.84579	-676.517	5.87351	33.7104
5.87351	33.7233	5.8404	-676.664	5.87351	33.7233
5.86853	34.0913	5.8404	-676.765	5.86853	34.0913
5.86853	34.1209	5.8404	-676.784	5.86853	34.1209
5.86853	34.1681	5.8404	-676.773	5.86853	34.1681
5.86853	34.2976	5.8404	-676.838	5.86853	34.2976
5.86853	34.3388	5.83533	-676.904	5.86853	34.3388
5.86347	34.4399	5.83533	-677.011	5.86347	34.4399
5.86347	34.3486	5.83533	-677.097	5.86347	34.3486
5.86347	34.3157	5.83533	-677.123	5.86347	34.3157
5.86347	34.3469	5.83018	-677.138	5.86347	34.3469
5.86347	34.505	5.83018	-677.238	5.86347	34.505
5.85767	35.0161	5.83018	-677.316	5.85767	35.0161
5.85767	35.0043	5.83018	-677.407	5.85767	35.0043
5.85767	34.8005	5.83018	-677.436	5.85767	34.8005
5.85767	34.6012	5.8252	-677.452	5.85767	34.6012
5.85767	34.5335	5.8252	-677.477	5.85767	34.5335
5.85223	34.6994	5.8252	-677.477	5.85223	34.6994
5.85223	34.5157	5.8252	-677.491	5.85223	34.5157
5.85223	34.4895	5.8252	-677.651	5.85223	34.4895
5.85223	34.6506	5.81963	-677.838	5.85223	34.6506
5.84758	34.9832	5.81963	-677.979	5.84758	34.9832
5.84758	34.9943	5.81963	-677.955	5.84758	34.9943
5.84758	34.859	5.81963	-677.854	5.84758	34.859
5.84758	34.6396	5.81963	-677.815	5.84758	34.6396
5.84758	34.5789	5.81438	-677.867	5.84758	34.5789
5.84219	34.8953	5.81438	-677.902	5.84219	34.8953
5.84219	34.8278	5.81438	-677.878	5.84219	34.8278
5.84219	34.7061	5.81438	-677.807	5.84219	34.7061
5.84219	34.5236	5.80852	-677.817	5.84219	34.5236
5.84219	34.4327	5.80852	-677.884	5.84219	34.4327
5.83699	34.7093	5.80852	-677.918	5.83699	34.7093
5.83699	34.6575	5.80852	-677.91	5.83699	34.6575
5.83699	34.4549	5.80852	-677.854	5.83699	34.4549
5.83699	34.1446	5.80373	-677.863	5.83699	34.1446
5.83699	33.7582	5.80373	-677.959	5.83699	33.7582
5.83147	33.8722	5.80373	-677.956	5.83147	33.8722
5.83147	33.9856	5.80373	-677.847	5.83147	33.9856
5.83147	34.1259	5.80373	-677.787	5.83147	34.1259
5.83147	34.1015	5.79829	-677.798	5.83147	34.1015
5.83147	34.0372	5.79829	-677.868	5.83147	34.0372
5.8264	34.1465	5.79829	-677.835	5.8264	34.1465
5.8264	33.8867	5.79829	-677.735	5.8264	33.8867
5.8264	33.6381	5.79341	-677.712	5.8264	33.6381
5.8264	33.5946	5.79341	-677.723	5.8264	33.5946
5.82097	33.932	5.79341	-677.641	5.82097	33.932
5.82097	33.9215	5.79341	-677.61	5.82097	33.9215
5.82097	33.7785	5.79341	-677.63	5.82097	33.7785
5.82097	33.7131	5.78788	-677.705	5.82097	33.7131
5.82097	33.7324	5.78788	-677.75	5.82097	33.7324
5.81617	33.946	5.78788	-677.615	5.81617	33.946
5.81617	33.6977	5.78788	-677.283	5.81617	33.6977
5.81617	33.3695	5.78788	-677.171	5.81617	33.3695
5.81617	33.1282	5.78318	-677.288	5.81617	33.1282
5.81617	33.0504	5.78318	-677.404	5.81617	33.0504
5.81046	33.2481	5.78318	-677.411	5.81046	33.2481
5.81046	33.1186	5.78318	-677.426	5.81046	33.1186
5.81046	32.9938	5.78318	-677.444	5.81046	32.9938
5.81046	32.9632	5.77751	-677.428	5.81046	32.9632
5.81046	32.85	5.77751	-677.32	5.81046	32.85
5.80558	32.8287	5.77751	-677.173	5.80558	32.8287
5.80558	32.5758	5.77751	-676.983	5.80558	32.5758
5.80558	32.5266	5.7723	-676.899	5.80558	32.5266
5.80558	32.4172	5.7723	-676.876	5.80558	32.4172
5.80558	32.1896	5.7723	-676.829	5.80558	32.1896
5.80023	32.3317	5.7723	-676.666	5.80023	32.3317
5.80023	32.3109	5.7723	-676.459	5.80023	32.3109
5.80023	32.0747	5.76714	-676.263	5.80023	32.0747
5.80023	31.7143	5.76714	-676.233	5.80023	31.7143
5.79479	31.7615	5.76714	-676.288	5.79479	31.7615
5.79479	31.6809	5.76714	-676.231	5.79479	31.6809
5.79479	31.5225	5.76714	-676.024	5.79479	31.5225
5.79479	31.4526	5.76216	-675.86	5.79479	31.4526
5.79479	31.5156	5.76216	-675.815	5.79479	31.5156
5.78968	31.6917	5.76216	-675.86	5.78968	31.6917
5.78968	31.3259	5.76216	-675.86	5.78968	31.3259
5.78968	31.1214	5.76216	-675.802	5.78968	31.1214
5.78968	31.1261	5.75626	-675.762	5.78968	31.1261
5.78968	31.0646	5.75626	-675.843	5.78968	31.0646
5.78451	31.1026	5.75626	-675.865	5.78451	31.1026
5.78451	30.9606	5.75626	-675.749	5.78451	30.9606
5.78451	30.8843	5.75122	-675.497	5.78451	30.8843
5.78451	30.7915	5.75122	-675.377	5.78451	30.7915
5.78451	30.5962	5.75122	-675.403	5.78451	30.5962
5.77931	30.7032	5.75122	-675.366	5.77931	30.7032
5.77931	30.586	5.75122	-675.219	5.77931	30.586
5.77931	30.5567	5.74586	-675.162	5.77931	30.5567
5.77931	30.5696	5.74586	-675.044	5.77931	30.5696
5.77396	30.8642	5.74586	-674.872	5.77396	30.8642
5.77396	30.8212	5.74586	-674.77	5.77396	30.8212
5.77396	30.7163	5.74586	-674.817	5.77396	30.7163
5.77396	30.4986	5.74101	-674.967	5.77396	30.4986
5.77396	30.2736	5.74101	-675.187	5.77396	30.2736
5.76862	30.3301	5.74101	-675.274	5.76862	30.3301
5.76862	30.1324	5.74101	-675.199	5.76862	30.1324
5.76862	29.8621	5.74101	-675.078	5.76862	29.8621
5.76862	29.5831	5.73584	-674.996	5.76862	29.5831
5.76862	29.4876	5.73584	-674.903	5.76862	29.4876
5.76345	29.9633	5.73584	-674.933	5.76345	29.9633
5.76345	30.1495	5.73584	-675.019	5.76345	30.1495
5.76345	30.0885	5.73044	-674.951	5.76345	30.0885
5.76345	29.8184	5.73044	-674.835	5.76345	29.8184
5.76345	29.5459	5.73044	-674.945	5.76345	29.5459
5.75829	29.6802	5.73044	-675.024	5.75829	29.6802
5.75829	29.6589	5.73044	-674.899	5.75829	29.6589
5.75829	29.6387	5.72485	-674.689	5.75829	29.6387
5.75829	29.6919	5.72485	-674.585	5.75829	29.6919
5.75829	29.7433	5.72485	-674.604	5.75829	29.7433
5.75289	30.053	5.72485	-674.703	5.75289	30.053
5.75289	30.0842	5.72485	-674.846	5.75289	30.0842
5.75289	30.0735	5.72004	-675.019	5.75289	30.0735
5.75289	29.9069	5.72004	-675.186	5.75289	29.9069
5.74776	29.9701	5.72004	-675.272	5.74776	29.9701
5.74776	29.7667	5.72004	-675.207	5.74776	29.7667
5.74776	29.6107	5.72004	-675.113	5.74776	29.6107
5.74776	29.5048	5.71459	-675.04	5.74776	29.5048
5.74776	29.4459	5.71459	-674.97	5.74776	29.4459
5.7424	29.6059	5.71459	-675.033	5.7424	29.6059
5.7424	29.4894	5.71459	-675.333	5.7424	29.4894
5.7424	29.4024	5.70928	-675.604	5.7424	29.4024
5.7424	29.3905	5.70928	-675.662	5.7424	29.3905
5.7424	29.4094	5.70928	-675.641	5.7424	29.4094
5.73732	29.7037	5.70928	-675.643	5.73732	29.7037
5.73732	29.7467	5.70928	-675.7	5.73732	29.7467
5.73732	29.7527	5.70402	-675.825	5.73732	29.7527
5.73732	29.6137	5.70402	-675.976	5.73732	29.6137
5.73215	29.8089	5.70402	-676.116	5.73215	29.8089
5.73215	29.7858	5.70402	-676.24	5.73215	29.7858
5.73215	29.6932	5.70402	-676.266	5.73215	29.6932
5.73215	29.5332	5.69916	-676.242	5.73215	29.5332
5.73215	29.4167	5.69916	-676.265	5.73215	29.4167
5.72646	29.5995	5.69916	-676.247	5.72646	29.5995
5.72646	29.4775	5.69916	-676.194	5.72646	29.4775
5.72646	29.3493	5.6937	-676.314	5.72646	29.3493
5.72646	29.3211	5.6937	-676.509	5.72646	29.3211
5.72646	29.2198	5.6937	-676.674	5.72646	29.2198
5.72152	29.2416	5.6937	-676.817	5.72152	29.2416
5.72152	29.0183	5.6937	-676.983	5.72152	29.0183
5.72152	28.8907	5.68865	-677.217	5.72152	28.8907
5.72152	28.7503	5.68865	-677.392	5.72152	28.7503
5.72152	28.6178	5.68865	-677.35	5.72152	28.6178
5.71649	28.7271	5.68865	-677.18	5.71649	28.7271
5.71649	28.579	5.68865	-677.106	5.71649	28.579
5.71649	28.3897	5.68328	-677.251	5.71649	28.3897
5.71649	28.232	5.68328	-677.418	5.71649	28.232
5.7109	28.3812	5.68328	-677.543	5.7109	28.3812
5.7109	28.191	5.68328	-677.66	5.7109	28.191
5.7109	27.961	5.68328	-677.74	5.7109	27.961
5.7109	27.7937	5.67768	-677.743	5.7109	27.7937
5.7109	27.7081	5.67768	-677.771	5.7109	27.7081
5.70582	27.9875	5.67768	-677.825	5.70582	27.9875
5.70582	27.9327	5.67768	-677.914	5.70582	27.9327
5.70582	27.7328	5.67277	-677.897	5.70582	27.7328
5.70582	27.4748	5.67277	-677.82	5.70582	27.4748
5.70582	27.2646	5.67277	-677.853	5.70582	27.2646
5.70041	27.4705	5.67277	-678.079	5.70041	27.4705
5.70041	27.6815	5.67277	-678.226	5.70041	27.6815
5.70041	27.9208	5.66768	-678.221	5.70041	27.9208
5.70041	27.9748	5.66768	-678.153	5.70041	27.9748
5.70041	27.914	5.66768	-678.13	5.70041	27.914
5.69532	28.1664	5.66768	-678.033	5.69532	28.1664
5.69532	28.0969	5.66768	-677.97	5.69532	28.0969
5.69532	27.9515	5.66185	-678.066	5.69532	27.9515
5.69532	27.7676	5.66185	-678.279	5.69532	27.7676
5.69532	27.7552	5.66185	-678.452	5.69532	27.7552
5.69023	28.117	5.66185	-678.489	5.69023	28.117
5.69023	28.1446	5.66185	-678.304	5.69023	28.1446
5.69023	28.0883	5.65694	-678.139	5.69023	28.0883
5.69023	28.1781	5.65694	-678.064	5.69023	28.1781
5.68495	28.5541	5.65694	-677.997	5.68495	28.5541
5.68495	28.5383	5.65694	-677.935	5.68495	28.5383
5.68495	28.4089	5.65199	-677.994	5.68495	28.4089
5.68495	28.3498	5.65199	-678.034	5.68495	28.3498
5.68495	28.3673	5.65199	-678.006	5.68495	28.3673
5.67953	28.8004	5.65199	-677.977	5.67953	28.8004
5.67953	28.9787	5.65199	-678.005	5.67953	28.9787
5.67953	29.0515	5.64666	-677.931	5.67953	29.0515
5.67953	29.0196	5.64666	-677.747	5.67953	29.0196
5.67953	29.0749	5.64666	-677.566	5.67953	29.0749
5.67472	29.4451	5.64666	-677.493	5.67472	29.4451
5.67472	29.5972	5.64666	-677.55	5.67472	29.5972
5.67472	29.6299	5.64106	-677.678	5.67472	29.6299
5.67472	29.6093	5.64106	-677.704	5.67472	29.6093
5.67472	29.7159	5.64106	-677.619	5.67472	29.7159
5.66935	30.168	5.64106	-677.474	5.66935	30.168
5.66935	30.1746	5.64106	-677.376	5.66935	30.1746
5.66935	30.1937	5.63624	-677.403	5.66935	30.1937
5.66935	30.2988	5.63624	-677.558	5.66935	30.2988
5.6637	30.6874	5.63624	-677.577	5.6637	30.6874
5.6637	30.773	5.63624	-677.405	5.6637	30.773
5.6637	30.8437	5.63119	-677.303	5.6637	30.8437
5.6637	30.8458	5.63119	-677.375	5.6637	30.8458
5.6637	30.8773	5.63119	-677.414	5.6637	30.8773
5.65865	31.1201	5.63119	-677.435	5.65865	31.1201
5.65865	31.1197	5.63119	-677.473	5.65865	31.1197
5.65865	31.201	5.62571	-677.427	5.65865	31.201
5.65865	31.3392	5.62571	-677.293	5.65865	31.3392
5.65865	31.4249	5.62571	-677.186	5.65865	31.4249
5.6537	31.7792	5.62571	-677.125	5.6537	31.7792
5.6537	31.8134	5.62571	-677.011	5.6537	31.8134
5.6537	31.6295	5.62015	-676.793	5.6537	31.6295
5.6537	31.3344	5.62015	-676.592	5.6537	31.3344
5.64838	31.399	5.62015	-676.549	5.64838	31.399
5.64838	31.2356	5.62015	-676.612	5.64838	31.2356
5.64838	31.1649	5.6151	-676.636	5.64838	31.1649
5.64838	31.1864	5.6151	-676.62	5.64838	31.1864
5.64838	31.2165	5.6151	-676.691	5.64838	31.2165
5.6431	31.5157	5.6151	-676.779	5.6431	31.5157
5.6431	31.6195	5.6151	-676.735	5.6431	31.6195
5.6431	31.7973	5.61	-676.547	5.6431	31.7973
5.6431	31.9389	5.61	-676.397	5.6431	31.9389
5.6431	32.0823	5.61	-676.336	5.6431	32.0823
5.63745	32.5182	5.61	-676.268	5.63745	32.5182
5.63745	32.5592	5.61	-676.067	5.63745	32.5592
5.63745	32.4682	5.60494	-676.003	5.63745	32.4682
5.63745	32.4368	5.60494	-676.101	5.63745	32.4368
5.63745	32.529	5.60494	-676.129	5.63745	32.529
5.63258	32.9069	5.60494	-675.854	5.63258	32.9069
5.63258	33.0148	5.60494	-675.526	5.63258	33.0148
5.63258	33.1167	5.59919	-675.387	5.63258	33.1167
5.63258	33.1422	5.59919	-675.459	5.63258	33.1422
5.63258	33.0318	5.59919	-675.513	5.63258	33.0318
5.62734	33.0818	5.59919	-675.49	5.62734	33.0818
5.62734	32.829	5.59391	-675.438	5.62734	32.829
5.62734	32.6539	5.59391	-675.446	5.62734	32.6539
5.62734	32.7106	5.59391	-675.355	5.62734	32.7106
5.62247	33.1392	5.59391	-675.139	5.62247	33.1392
5.62247	33.3231	5.59391	-674.835	5.62247	33.3231
5.62247	33.4008	5.58936	-674.535	5.62247	33.4008
5.62247	33.2832	5.58936	-674.32	5.62247	33.2832
5.62247	33.0367	5.58936	-674.3	5.62247	33.0367
5.61672	33.1531	5.58936	-674.34	5.61672	33.1531
5.61672	33.0351	5.58936	-674.366	5.61672	33.0351
5.61672	33.0214	5.58384	-674.439	5.61672	33.0214
5.61672	33.0293	5.58384	-674.471	5.61672	33.0293
5.61672	32.9905	5.58384	-674.224	5.61672	32.9905
5.61148	33.0916	5.58384	-673.769	5.61148	33.0916
5.61148	33.0183	5.58384	-673.296	5.61148	33.0183
5.61148	33.1352	5.57828	-672.964	5.61148	33.1352
5.61148	33.2035	5.57828	-672.769	5.61148	33.2035
5.61148	33.0467	5.57828	-672.722	5.61148	33.0467
5.60592	33.1697	5.57828	-672.684	5.60592	33.1697
5.60592	33.0309	5.574	-672.471	5.60592	33.0309
5.60592	32.9006	5.574	-672.066	5.60592	32.9006
5.60592	32.818	5.574	-671.575	5.60592	32.818
5.60114	33.148	5.574	-671.085	5.60114	33.148
5.60114	33.143	5.574	-670.685	5.60114	33.143
5.60114	32.991	5.56875	-670.353	5.60114	32.991
5.60114	32.8117	5.56875	-670.124	5.60114	32.8117
5.60114	32.744	5.56875	-670.067	5.60114	32.744
5.59576	33.2204	5.56875	-670.012	5.59576	33.2204
5.59576	33.8222	5.56875	-669.75	5.59576	33.8222
5.59576	34.5024	5.56299	-669.345	5.59576	34.5024
5.59576	34.867	5.56299	-668.909	5.59576	34.867
5.59576	34.7508	5.56299	-668.473	5.59576	34.7508
5.59038	34.6979	5.56299	-668.1	5.59038	34.6979
5.59038	34.3937	5.56299	-667.878	5.59038	34.3937
5.59038	34.3011	5.55792	-667.719	5.59038	34.3011
5.59038	34.1934	5.55792	-667.444	5.59038	34.1934
5.59038	34.0346	5.55792	-667.083	5.59038	34.0346
5.58505	34.2982	5.55792	-666.709	5.58505	34.2982
5.58505	34.4531	5.55271	-666.299	5.58505	34.4531
5.58505	34.4705	5.55271	-665.869	5.58505	34.4705
5.58505	34.3355	5.55271	-665.518	5.58505	34.3355
5.57995	34.3913	5.55271	-665.26	5.57995	34.3913
5.57995	34.3725	5.55271	-664.934	5.57995	34.3725
5.57995	34.5625	5.5476	-664.553	5.57995	34.5625
5.57995	34.7382	5.5476	-664.236	5.57995	34.7382
5.57995	34.7042	5.5476	-663.888	5.57995	34.7042
5.57516	34.8815	5.5476	-663.488	5.57516	34.8815
5.57516	34.9307	5.5476	-663.167	5.57516	34.9307
5.57516	34.9908	5.54184	-662.861	5.57516	34.9908
5.57516	34.7448	5.54184	-662.449	5.57516	34.7448
5.57516	34.3112	5.54184	-662.063	5.57516	34.3112
5.56926	34.2845	5.54184	-661.719	5.56926	34.2845
5.56926	34.2549	5.54184	-661.462	5.56926	34.2549
5.56926	34.2956	5.53696	-661.294	5.56926	34.2956
5.56926	34.2574	5.53696	-660.998	5.56926	34.2574
5.56926	34.2354	5.53696	-660.6	5.56926	34.2354
5.56419	34.6707	5.53696	-660.241	5.56419	34.6707
5.56419	34.8503	5.53696	-659.812	5.56419	34.8503
5.56419	34.7969	5.53147	-659.289	5.56419	34.7969
5.56419	34.5041	5.53147	-658.852	5.56419	34.5041
5.55917	34.5508	5.53147	-658.445	5.55917	34.5508
5.55917	34.543	5.53147	-658.042	5.55917	34.543
5.55917	34.6476	5.52687	-657.616	5.55917	34.6476
5.55917	34.6081	5.52687	-657.277	5.55917	34.6081
5.55917	34.4926	5.52687	-657.02	5.55917	34.4926
5.55406	34.6762	5.52687	-656.675	5.55406	34.6762
5.55406	34.6533	5.52687	-656.196	5.55406	34.6533
5.55406	34.6313	5.52148	-655.855	5.55406	34.6313
5.55406	34.6429	5.52148	-655.532	5.55406	34.6429
5.55406	34.6116	5.52148	-655.101	5.55406	34.6116
5.54844	34.8812	5.52148	-654.635	5.54844	34.8812
5.54844	34.8259	5.52148	-654.26	5.54844	34.8259
5.54844	34.832	5.51599	-653.827	5.54844	34.832
5.54844	34.8922	5.51599	-653.43	5.54844	34.8922
5.54844	34.8492	5.51599	-653.086	5.54844	34.8492
5.54351	34.8733	5.51599	-652.832	5.54351	34.8733
5.54351	34.6407	5.51599	-652.563	5.54351	34.6407
5.54351	34.4532	5.51068	-652.179	5.54351	34.4532
5.54351	34.3865	5.51068	-651.672	5.54351	34.3865
5.5384	34.7159	5.51068	-651.311	5.5384	34.7159
5.5384	34.8709	5.51068	-651.056	5.5384	34.8709
5.5384	34.9226	5.50639	-650.754	5.5384	34.9226
5.5384	34.9316	5.50639	-650.322	5.5384	34.9316
5.5384	34.941	5.50639	-649.878	5.5384	34.941
5.53338	35.2122	5.50639	-649.431	5.53338	35.2122
5.53338	35.1843	5.50639	-649.093	5.53338	35.1843
5.53338	35.1988	5.50052	-648.831	5.53338	35.1988
5.53338	35.1791	5.50052	-648.602	5.53338	35.1791
5.53338	35.1286	5.50052	-648.237	5.53338	35.1286
5.5278	35.3806	5.50052	-647.839	5.5278	35.3806
5.5278	35.4943	5.50052	-647.469	5.5278	35.4943
5.5278	35.6873	5.49479	-647.219	5.5278	35.6873
5.5278	35.8574	5.49479	-647.029	5.5278	35.8574
5.5278	35.9661	5.49479	-646.938	5.5278	35.9661
5.52227	36.3713	5.49479	-646.796	5.52227	36.3713
5.52227	36.4042	5.49479	-646.575	5.52227	36.4042
5.52227	36.3761	5.48967	-646.313	5.52227	36.3761
5.52227	36.2862	5.48967	-646.081	5.52227	36.2862
5.52227	36.2218	5.48967	-645.797	5.52227	36.2218
5.51781	36.4791	5.48967	-645.448	5.51781	36.4791
5.51781	36.6682	5.48496	-645.073	5.51781	36.6682
5.51781	36.8573	5.48496	-644.729	5.51781	36.8573
5.51781	36.9469	5.48496	-644.387	5.51781	36.9469
5.51231	37.1595	5.48496	-644.131	5.51231	37.1595
5.51231	37.1075	5.48496	-643.962	5.51231	37.1075
5.51231	37.2794	5.47975	-643.832	5.51231	37.2794
5.51231	37.6694	5.47975	-643.598	5.51231	37.6694
5.51231	37.9587	5.47975	-643.353	5.51231	37.9587
5.50672	38.4226	5.47975	-643.005	5.50672	38.4226
5.50672	38.5578	5.47975	-642.481	5.50672	38.5578
5.50672	38.6863	5.47425	-641.946	5.50672	38.6863
5.50672	38.7137	5.47425	-641.672	5.50672	38.7137
5.50672	38.7457	5.47425	-641.575	5.50672	38.7457
5.50169	39.234	5.47425	-641.483	5.50169	39.234
5.50169	39.5532	5.47425	-641.222	5.50169	39.5532
5.50169	39.6116	5.46889	-640.812	5.50169	39.6116
5.50169	39.523	5.46889	-640.397	5.50169	39.523
5.50169	39.6191	5.46889	-640.206	5.50169	39.6191
5.49689	40.2663	5.46889	-640.117	5.49689	40.2663
5.49689	40.7447	5.46889	-639.853	5.49689	40.7447
5.49689	41.0571	5.46423	-639.414	5.49689	41.0571
5.49689	41.2087	5.46423	-639.049	5.49689	41.2087
5.49139	41.6308	5.46423	-638.82	5.49139	41.6308
5.49139	41.8033	5.46423	-638.69	5.49139	41.8033
5.49139	42.0307	5.45897	-638.563	5.49139	42.0307
5.49139	42.2659	5.45897	-638.277	5.49139	42.2659
5.49139	42.5107	5.45897	-637.799	5.49139	42.5107
5.4859	42.9311	5.45897	-637.434	5.4859	42.9311
5.4859	43.0116	5.45897	-637.218	5.4859	43.0116
5.4859	43.1542	5.4536	-636.954	5.4859	43.1542
5.4859	43.3871	5.4536	-636.577	5.4859	43.3871
5.4859	43.6648	5.4536	-636.295	5.4859	43.6648
5.48091	44.2389	5.4536	-636.072	5.48091	44.2389
5.48091	44.5856	5.4536	-635.755	5.48091	44.5856
5.48091	44.8515	5.44772	-635.384	5.48091	44.8515
5.48091	44.9449	5.44772	-635.118	5.48091	44.9449
5.48091	45.01	5.44772	-634.952	5.48091	45.01
5.47593	45.4015	5.44772	-634.829	5.47593	45.4015
5.47593	45.4876	5.44772	-634.666	5.47593	45.4876
5.47593	45.5295	5.44301	-634.498	5.47593	45.5295
5.47593	45.6716	5.44301	-634.284	5.47593	45.6716
5.47062	46.1457	5.44301	-633.956	5.47062	46.1457
5.47062	46.3834	5.44301	-633.484	5.47062	46.3834
5.47062	46.6602	5.43802	-632.939	5.47062	46.6602
5.47062	46.9023	5.43802	-632.463	5.47062	46.9023
5.47062	46.9884	5.43802	-632.283	5.47062	46.9884
5.46512	47.2066	5.43802	-632.266	5.46512	47.2066
5.46512	47.1611	5.43802	-632.143	5.46512	47.1611
5.46512	47.2122	5.43237	-631.801	5.46512	47.2122
5.46512	47.2327	5.43237	-631.511	5.46512	47.2327
5.46512	47.2515	5.43237	-631.347	5.46512	47.2515
5.46023	47.5747	5.43237	-631.06	5.46023	47.5747
5.46023	47.6325	5.43237	-630.595	5.46023	47.6325
5.46023	47.7292	5.42743	-630.271	5.46023	47.7292
5.46023	47.8853	5.42743	-630.212	5.46023	47.8853
5.46023	47.7805	5.42743	-630.179	5.46023	47.7805
5.45514	47.6843	5.42743	-629.906	5.45514	47.6843
5.45514	47.5185	5.42743	-629.556	5.45514	47.5185
5.45514	47.7255	5.42243	-629.289	5.45514	47.7255
5.45514	47.9543	5.42243	-629.146	5.45514	47.9543
5.45514	47.9637	5.42243	-628.961	5.45514	47.9637
5.44978	48.1324	5.42243	-628.725	5.44978	48.1324
5.44978	48.0896	5.42243	-628.488	5.44978	48.0896
5.44978	48.0237	5.41684	-628.271	5.44978	48.0237
5.44978	47.8058	5.41684	-628.106	5.44978	47.8058
5.44427	47.8671	5.41684	-628.09	5.44427	47.8671
5.44427	47.8391	5.41684	-627.981	5.44427	47.8391
5.44427	47.9387	5.41166	-627.742	5.44427	47.9387
5.44427	48.0007	5.41166	-627.449	5.44427	48.0007
5.44427	47.9359	5.41166	-627.159	5.44427	47.9359
5.43909	48.1332	5.41166	-626.837	5.43909	48.1332
5.43909	48.0389	5.41166	-626.582	5.43909	48.0389
5.43909	47.7389	5.40657	-626.448	5.43909	47.7389
5.43909	47.3177	5.40657	-626.382	5.43909	47.3177
5.43909	47.1132	5.40657	-626.236	5.43909	47.1132
5.43405	47.3761	5.40657	-626.015	5.43405	47.3761
5.43405	47.3733	5.40657	-625.752	5.43405	47.3733
5.43405	47.2831	5.40111	-625.558	5.43405	47.2831
5.43405	47.1918	5.40111	-625.385	5.43405	47.1918
5.43405	46.9462	5.40111	-625.174	5.43405	46.9462
5.42897	46.8214	5.40111	-624.852	5.42897	46.8214
5.42897	46.5044	5.40111	-624.465	5.42897	46.5044
5.42897	46.297	5.39578	-624.179	5.42897	46.297
5.42897	46.0782	5.39578	-624.09	5.42897	46.0782
5.42332	46.0922	5.39578	-624.115	5.42332	46.0922
5.42332	45.7836	5.39578	-624.119	5.42332	45.7836
5.42332	45.46	5.39105	-623.973	5.42332	45.46
5.42332	45.1347	5.39105	-623.676	5.42332	45.1347
5.42332	44.7902	5.39105	-623.275	5.42332	44.7902
5.41828	44.6394	5.39105	-622.997	5.41828	44.6394
5.41828	44.1855	5.39105	-622.836	5.41828	44.1855
5.41828	43.7798	5.38591	-622.746	5.41828	43.7798
5.41828	43.3433	5.38591	-622.674	5.41828	43.3433
5.41828	42.9124	5.38591	-622.466	5.41828	42.9124
5.41315	42.8104	5.38591	-622.081	5.41315	42.8104
5.41315	42.4818	5.38591	-621.594	5.41315	42.4818
5.41315	42.1699	5.38057	-621.124	5.41315	42.1699
5.41315	41.8717	5.38057	-620.854	5.41315	41.8717
5.41315	41.4228	5.38057	-620.765	5.41315	41.4228
5.40816	41.1381	5.38057	-620.632	5.40816	41.1381
5.40816	40.6197	5.38057	-620.36	5.40816	40.6197
5.40816	40.2016	5.37491	-620.168	5.40816	40.2016
5.40816	39.7138	5.37491	-620.007	5.40816	39.7138
5.40816	39.2465	5.37491	-619.787	5.40816	39.2465
5.40261	39.0537	5.37491	-619.568	5.40261	39.0537
5.40261	38.3963	5.37491	-619.383	5.40261	38.3963
5.40261	37.7534	5.3699	-619.114	5.40261	37.7534
5.40261	37.3256	5.3699	-618.849	5.40261	37.3256
5.39751	37.1379	5.3699	-618.693	5.39751	37.1379
5.39751	36.6685	5.3699	-618.685	5.39751	36.6685
5.39751	36.2322	5.36513	-618.724	5.39751	36.2322
5.39751	35.8256	5.36513	-618.678	5.39751	35.8256
5.39751	35.5149	5.36513	-618.378	5.39751	35.5149
5.39185	35.5067	5.36513	-617.997	5.39185	35.5067
5.39185	34.9311	5.36513	-617.785	5.39185	34.9311
5.39185	34.2423	5.3596	-617.741	5.39185	34.2423
5.39185	33.6234	5.3596	-617.644	5.39185	33.6234
5.39185	33.1298	5.3596	-617.501	5.39185	33.1298
5.38754	32.9842	5.3596	-617.351	5.38754	32.9842
5.38754	32.6738	5.3596	-617.298	5.38754	32.6738
5.38754	32.2962	5.35436	-617.177	5.38754	32.2962
5.38754	31.9051	5.35436	-616.936	5.38754	31.9051
5.38754	31.409	5.35436	-616.679	5.38754	31.409
5.38216	31.1533	5.35436	-616.507	5.38216	31.1533
5.38216	30.71	5.34917	-616.39	5.38216	30.71
5.38216	30.3741	5.34917	-616.406	5.38216	30.3741
5.38216	30.0583	5.34917	-616.476	5.38216	30.0583
5.37687	30.0109	5.34917	-616.542	5.37687	30.0109
5.37687	29.6689	5.34917	-616.529	5.37687	29.6689
5.37687	29.3261	5.34402	-616.496	5.37687	29.3261
5.37687	28.9424	5.34402	-616.323	5.37687	28.9424
5.37687	28.5611	5.34402	-616.115	5.37687	28.5611
5.37121	28.3954	5.34402	-616.043	5.37121	28.3954
5.37121	27.8431	5.34402	-616.068	5.37121	27.8431
5.37121	27.1251	5.33877	-616.043	5.37121	27.1251
5.37121	26.4401	5.33877	-616.11	5.37121	26.4401
5.37121	25.9841	5.33877	-616.143	5.37121	25.9841
5.3663	25.9625	5.33877	-616.058	5.3663	25.9625
5.3663	25.6191	5.33877	-615.922	5.3663	25.6191
5.3663	25.1843	5.33357	-615.777	5.3663	25.1843
5.3663	24.7479	5.33357	-615.552	5.3663	24.7479
5.3663	24.3585	5.33357	-615.341	5.3663	24.3585
5.36138	24.0985	5.33357	-615.173	5.36138	24.0985
5.36138	23.5984	5.33357	-615.273	5.36138	23.5984
5.36138	23.2608	5.32808	-615.545	5.36138	23.2608
5.36138	23.028	5.32808	-615.659	5.36138	23.028
5.36138	22.7033	5.32808	-615.444	5.36138	22.7033
5.35586	22.6071	5.32808	-615.312	5.35586	22.6071
5.35586	22.2538	5.32339	-615.347	5.35586	22.2538
5.35586	22.0399	5.32339	-615.224	5.35586	22.0399
5.35586	21.862	5.32339	-614.854	5.35586	21.862
5.35043	21.8949	5.32339	-614.605	5.35043	21.8949
5.35043	21.5815	5.32339	-614.516	5.35043	21.5815
5.35043	21.4367	5.3178	-614.531	5.35043	21.4367
5.35043	21.3507	5.3178	-614.581	5.35043	21.3507
5.35043	21.1187	5.3178	-614.618	5.35043	21.1187
5.34542	21.0871	5.3178	-614.572	5.34542	21.0871
5.34542	20.9504	5.3178	-614.54	5.34542	20.9504
5.34542	20.7442	5.31231	-614.462	5.34542	20.7442
5.34542	20.3724	5.31231	-614.456	5.34542	20.3724
5.34542	20.0282	5.31231	-614.568	5.34542	20.0282
5.34041	20.1143	5.31231	-614.65	5.34041	20.1143
5.34041	19.9506	5.31231	-614.595	5.34041	19.9506
5.34041	19.7652	5.3072	-614.589	5.34041	19.7652
5.34041	19.4744	5.3072	-614.547	5.34041	19.4744
5.34041	19.1223	5.3072	-614.412	5.34041	19.1223
5.33502	19.0856	5.3072	-614.316	5.33502	19.0856
5.33502	18.8585	5.30279	-614.302	5.33502	18.8585
5.33502	18.689	5.30279	-614.217	5.33502	18.689
5.33502	18.5173	5.30279	-614.18	5.33502	18.5173
5.33502	18.2577	5.30279	-614.256	5.33502	18.2577
5.32939	18.3253	5.30279	-614.361	5.32939	18.3253
5.32939	18.1719	5.29693	-614.408	5.32939	18.1719
5.32939	17.948	5.29693	-614.379	5.32939	17.948
5.32939	17.6683	5.29693	-614.312	5.32939	17.6683
5.32446	17.7442	5.29693	-614.227	5.32446	17.7442
5.32446	17.57	5.29693	-614.181	5.32446	17.57
5.32446	17.4105	5.29205	-614.034	5.32446	17.4105
5.32446	17.2495	5.29205	-613.927	5.32446	17.2495
5.32446	17.0698	5.29205	-614.027	5.32446	17.0698
5.3194	17.1449	5.29205	-614.119	5.3194	17.1449
5.3194	17.0499	5.29205	-613.966	5.3194	17.0499
5.3194	17.0243	5.28656	-613.854	5.3194	17.0243
5.3194	17.0252	5.28656	-613.882	5.3194	17.0252
5.3194	17.0214	5.28656	-613.903	5.3194	17.0214
5.31452	17.2369	5.28656	-613.824	5.31452	17.2369
5.31452	17.1008	5.28173	-613.858	5.31452	17.1008
5.31452	16.9972	5.28173	-613.937	5.31452	16.9972
5.31452	16.9255	5.28173	-613.897	5.31452	16.9255
5.31452	16.9118	5.28173	-613.725	5.31452	16.9118
5.30856	17.1566	5.28173	-613.623	5.30856	17.1566
5.30856	17.0704	5.27637	-613.592	5.30856	17.0704
5.30856	16.9674	5.27637	-613.648	5.30856	16.9674
5.30856	16.7509	5.27637	-613.648	5.30856	16.7509
5.30392	16.7818	5.27637	-613.544	5.30392	16.7818
5.30392	16.7446	5.27637	-613.432	5.30392	16.7446
5.30392	16.6343	5.2713	-613.391	5.30392	16.6343
5.30392	16.4163	5.2713	-613.311	5.30392	16.4163
5.30392	16.3027	5.2713	-613.298	5.30392	16.3027
5.29876	16.5882	5.2713	-613.356	5.29876	16.5882
5.29876	16.483	5.2713	-613.329	5.29876	16.483
5.29876	16.1281	5.26566	-613.171	5.29876	16.1281
5.29876	15.675	5.26566	-613.023	5.29876	15.675
5.29876	15.3689	5.26566	-612.872	5.29876	15.3689
5.2935	15.4392	5.26566	-612.702	5.2935	15.4392
5.2935	15.3454	5.26082	-612.563	5.2935	15.3454
5.2935	15.2677	5.26082	-612.556	5.2935	15.2677
5.2935	15.0901	5.26082	-612.655	5.2935	15.0901
5.28806	15.1762	5.26082	-612.584	5.28806	15.1762
5.28806	14.9222	5.26082	-612.261	5.28806	14.9222
5.28806	14.4831	5.25561	-611.86	5.28806	14.4831
5.28806	14.0392	5.25561	-611.661	5.28806	14.0392
5.28806	13.7694	5.25561	-611.703	5.28806	13.7694
5.28328	13.8714	5.25561	-611.849	5.28328	13.8714
5.28328	13.7653	5.25561	-611.764	5.28328	13.7653
5.28328	13.5375	5.25025	-611.422	5.28328	13.5375
5.28328	13.2534	5.25025	-611.113	5.28328	13.2534
5.28328	12.9763	5.25025	-611.001	5.28328	12.9763
5.27802	13.002	5.25025	-610.873	5.27802	13.002
5.27802	12.6945	5.24517	-610.693	5.27802	12.6945
5.27802	12.4723	5.24517	-610.533	5.27802	12.4723
5.27802	12.3943	5.24517	-610.432	5.27802	12.3943
5.2729	12.6151	5.24517	-610.167	5.2729	12.6151
5.2729	12.4182	5.24517	-609.842	5.2729	12.4182
5.2729	12.2172	5.2401	-609.671	5.2729	12.2172
5.2729	12.096	5.2401	-609.68	5.2729	12.096
5.2729	11.9743	5.2401	-609.558	5.2729	11.9743
5.26731	12.037	5.2401	-609.303	5.26731	12.037
5.26731	11.8247	5.2401	-609.07	5.26731	11.8247
5.26731	11.628	5.23432	-608.878	5.26731	11.628
5.26731	11.4399	5.23432	-608.627	5.26731	11.4399
5.26731	11.3188	5.23432	-608.454	5.26731	11.3188
5.262	11.5303	5.23432	-608.356	5.262	11.5303
5.262	11.3276	5.22943	-608.32	5.262	11.3276
5.262	10.8781	5.22943	-608.22	5.262	10.8781
5.262	10.5294	5.22943	-607.994	5.262	10.5294
5.25734	10.7003	5.22943	-607.676	5.25734	10.7003
5.25734	10.6803	5.22943	-607.447	5.25734	10.6803
5.25734	10.4415	5.2246	-607.299	5.25734	10.4415
5.25734	10.1228	5.2246	-607.234	5.25734	10.1228
5.25734	9.92564	5.2246	-607.155	5.25734	9.92564
5.25199	10.0651	5.2246	-607.078	5.25199	10.0651
5.25199	9.90274	5.2246	-607.016	5.25199	9.90274
5.25199	9.81932	5.21928	-606.886	5.25199	9.81932
5.25199	9.63415	5.21928	-606.732	5.25199	9.63415
5.25199	9.2236	5.21928	-606.651	5.25199	9.2236
5.24654	9.12973	5.21928	-606.665	5.24654	9.12973
5.24654	9.04944	5.21339	-606.646	5.24654	9.04944
5.24654	9.02183	5.21339	-606.576	5.24654	9.02183
5.24654	8.88333	5.21339	-606.498	5.24654	8.88333
5.24654	8.78587	5.21339	-606.48	5.24654	8.78587
5.24113	8.94407	5.21339	-606.468	5.24113	8.94407
5.24113	8.51024	5.20854	-606.467	5.24113	8.51024
5.24113	8.06135	5.20854	-606.456	5.24113	8.06135
5.24113	7.83023	5.20854	-606.471	5.24113	7.83023
5.23606	8.00184	5.20854	-606.431	5.23606	8.00184
5.23606	7.80532	5.20854	-606.413	5.23606	7.80532
5.23606	7.42508	5.20349	-606.434	5.23606	7.42508
5.23606	7.13833	5.20349	-606.483	5.23606	7.13833
5.23606	7.07856	5.20349	-606.51	5.23606	7.07856
5.23108	7.3434	5.20349	-606.634	5.23108	7.3434
5.23108	7.0747	5.20349	-606.721	5.23108	7.0747
5.23108	6.7611	5.19826	-606.667	5.23108	6.7611
5.23108	6.46839	5.19826	-606.592	5.23108	6.46839
5.23108	6.29654	5.19826	-606.556	5.23108	6.29654
5.22568	6.51822	5.19826	-606.56	5.22568	6.51822
5.22568	6.38245	5.19826	-606.721	5.22568	6.38245
5.22568	6.1649	5.19327	-606.918	5.22568	6.1649
5.22568	5.88427	5.19327	-607.006	5.22568	5.88427
5.22055	5.88064	5.19327	-607.03	5.22055	5.88064
5.22055	5.62766	5.19327	-607.064	5.22055	5.62766
5.22055	5.35175	5.18841	-607.179	5.22055	5.35175
5.22055	5.0303	5.18841	-607.225	5.22055	5.0303
5.22055	4.75127	5.18841	-607.159	5.22055	4.75127
5.21556	5.00436	5.18841	-607.119	5.21556	5.00436
5.21556	5.04783	5.18841	-607.28	5.21556	5.04783
5.21556	4.92894	5.18275	-607.54	5.21556	4.92894
5.21556	4.56413	5.18275	-607.709	5.21556	4.56413
5.21556	4.16082	5.18275	-607.687	5.21556	4.16082
5.21047	4.11505	5.18275	-607.753	5.21047	4.11505
5.21047	3.98426	5.18275	-607.944	5.21047	3.98426
5.21047	4.05411	5.17762	-608.091	5.21047	4.05411
5.21047	4.16598	5.17762	-608.044	5.21047	4.16598
5.21047	4.13964	5.17762	-607.901	5.21047	4.13964
5.20514	4.29804	5.17762	-607.88	5.20514	4.29804
5.20514	4.11447	5.17234	-608.092	5.20514	4.11447
5.20514	3.9628	5.17234	-608.342	5.20514	3.9628
5.20514	3.80178	5.17234	-608.477	5.20514	3.80178
5.19996	4.05559	5.17234	-608.552	5.19996	4.05559
5.19996	4.12941	5.17234	-608.554	5.19996	4.12941
5.19996	4.13574	5.16753	-608.48	5.19996	4.13574
5.19996	4.09135	5.16753	-608.474	5.19996	4.09135
5.19996	4.11322	5.16753	-608.626	5.19996	4.11322
5.19477	4.54114	5.16753	-608.796	5.19477	4.54114
5.19477	4.55584	5.16753	-608.91	5.19477	4.55584
5.19477	4.49905	5.16187	-608.938	5.19477	4.49905
5.19477	4.4339	5.16187	-609.005	5.19477	4.4339
5.19477	4.38668	5.16187	-609.156	5.19477	4.38668
5.18959	4.63663	5.16187	-609.34	5.18959	4.63663
5.18959	4.60665	5.15701	-609.317	5.18959	4.60665
5.18959	4.55667	5.15701	-609.108	5.18959	4.55667
5.18959	4.57442	5.15701	-608.924	5.18959	4.57442
5.18426	4.967	5.15701	-609.006	5.18426	4.967
5.18426	5.01083	5.15701	-609.222	5.18426	5.01083
5.18426	5.07621	5.15139	-609.273	5.18426	5.07621
5.18426	5.22507	5.15139	-609.018	5.18426	5.22507
5.18426	5.26033	5.15139	-608.898	5.18426	5.26033
5.17903	5.43492	5.15139	-609.11	5.17903	5.43492
5.17903	5.28038	5.15139	-609.3	5.17903	5.28038
5.17903	5.35263	5.14666	-609.163	5.17903	5.35263
5.17903	5.47028	5.14666	-609.002	5.17903	5.47028
5.17903	5.49724	5.14666	-609.014	5.17903	5.49724
5.17446	5.83869	5.14666	-609.039	5.17446	5.83869
5.17446	5.88686	5.14113	-609.017	5.17446	5.88686
5.17446	5.92709	5.14113	-609.034	5.17446	5.92709
5.17446	6.00517	5.14113	-608.975	5.17446	6.00517
5.16876	6.44044	5.14113	-608.857	5.16876	6.44044
5.16876	6.5387	5.14113	-608.795	5.16876	6.5387
5.16876	6.75178	5.13603	-608.827	5.16876	6.75178
5.16876	6.91425	5.13603	-608.897	5.16876	6.91425
5.16876	6.90592	5.13603	-608.96	5.16876	6.90592
5.16338	7.15827	5.13603	-608.926	5.16338	7.15827
5.16338	7.23372	5.13603	-608.692	5.16338	7.23372
5.16338	7.44381	5.13064	-608.296	5.16338	7.44381
5.16338	7.64121	5.13064	-608.006	5.16338	7.64121
5.16338	7.62302	5.13064	-607.946	5.16338	7.62302
5.15834	7.97352	5.13064	-608.011	5.15834	7.97352
5.15834	8.17441	5.12582	-607.99	5.15834	8.17441
5.15834	8.3757	5.12582	-607.747	5.15834	8.3757
5.15834	8.48112	5.12582	-607.464	5.15834	8.48112
5.15337	8.90588	5.12582	-607.183	5.15337	8.90588
5.15337	9.05311	5.12582	-606.851	5.15337	9.05311
5.15337	9.1859	5.12062	-606.592	5.15337	9.1859
5.15337	9.14271	5.12062	-606.41	5.15337	9.14271
5.15337	9.07719	5.12062	-606.297	5.15337	9.07719
5.14817	9.51812	5.12062	-606.309	5.14817	9.51812
5.14817	9.69278	5.12062	-606.354	5.14817	9.69278
5.14817	9.61653	5.11513	-606.427	5.14817	9.61653
5.14817	9.4439	5.11513	-606.365	5.14817	9.4439
5.14817	9.50069	5.11513	-606.165	5.14817	9.50069
5.14269	9.9199	5.11513	-605.913	5.14269	9.9199
5.14269	9.93998	5.11513	-605.762	5.14269	9.93998
5.14269	10.046	5.10998	-605.75	5.14269	10.046
5.14269	10.2848	5.10998	-605.813	5.14269	10.2848
5.14269	10.4285	5.10998	-605.733	5.14269	10.4285
5.13721	10.7087	5.10998	-605.558	5.13721	10.7087
5.13721	10.5541	5.1054	-605.4	5.13721	10.5541
5.13721	10.6015	5.1054	-605.301	5.13721	10.6015
5.13721	10.8184	5.1054	-605.089	5.13721	10.8184
5.13721	11.1194	5.1054	-604.825	5.13721	11.1194
5.13258	11.5985	5.1054	-604.585	5.13258	11.5985
5.13258	11.5275	5.10015	-604.489	5.13258	11.5275
5.13258	11.3335	5.10015	-604.477	5.13258	11.3335
5.13258	11.4025	5.10015	-604.468	5.13258	11.4025
5.12766	11.9737	5.10015	-604.361	5.12766	11.9737
5.12766	12.2002	5.10015	-604.184	5.12766	12.2002
5.12766	12.3184	5.09404	-604.058	5.12766	12.3184
5.12766	12.4966	5.09404	-604.055	5.12766	12.4966
5.12766	12.642	5.09404	-603.961	5.12766	12.642
5.12166	13.0441	5.09404	-603.732	5.12166	13.0441
5.12166	13.0702	5.09404	-603.485	5.12166	13.0702
5.12166	13.1579	5.08935	-603.363	5.12166	13.1579
5.12166	13.2265	5.08935	-603.39	5.12166	13.2265
5.12166	13.4846	5.08935	-603.411	5.12166	13.4846
5.11669	14.2305	5.08935	-603.165	5.11669	14.2305
5.11669	14.5936	5.08433	-602.885	5.11669	14.5936
5.11669	14.7606	5.08433	-602.768	5.11669	14.7606
5.11669	14.9411	5.08433	-602.709	5.11669	14.9411
5.11669	15.1593	5.08433	-602.486	5.11669	15.1593
5.11201	15.7136	5.08433	-602.237	5.11201	15.7136
5.11201	15.9258	5.0794	-602.16	5.11201	15.9258
5.11201	16.0973	5.0794	-602.253	5.11201	16.0973
5.11201	16.1881	5.0794	-602.205	5.11201	16.1881
5.10681	16.7025	5.0794	-601.974	5.10681	16.7025
5.10681	17.1044	5.0794	-601.636	5.10681	17.1044
5.10681	17.4167	5.07362	-601.309	5.10681	17.4167
5.10681	17.5516	5.07362	-600.981	5.10681	17.5516
5.10681	17.6822	5.07362	-600.711	5.10681	17.6822
5.10133	18.1156	5.07362	-600.534	5.10133	18.1156
5.10133	18.0816	5.07362	-600.318	5.10133	18.0816
5.10133	18.1355	5.0685	-600.061	5.10133	18.1355
5.10133	18.3824	5.0685	-599.848	5.10133	18.3824
5.09608	19.0083	5.0685	-599.655	5.09608	19.0083
5.09608	19.2046	5.0685	-599.478	5.09608	19.2046
5.09608	19.3783	5.06391	-599.356	5.09608	19.3783
5.09608	19.4354	5.06391	-599.107	5.09608	19.4354
5.09608	19.4916	5.06391	-598.722	5.09608	19.4916
5.09091	19.9702	5.06391	-598.423	5.09091	19.9702
5.09091	20.2362	5.06391	-598.347	5.09091	20.2362
5.09091	20.4792	5.05841	-598.32	5.09091	20.4792
5.09091	20.6593	5.05841	-598.179	5.09091	20.6593
5.09091	20.7464	5.05841	-597.749	5.09091	20.7464
5.08613	21.1532	5.05841	-597.17	5.08613	21.1532
5.08613	21.1816	5.05841	-596.725	5.08613	21.1816
5.08613	21.1469	5.05296	-596.52	5.08613	21.1469
5.08613	21.1932	5.05296	-596.354	5.08613	21.1932
5.08613	21.2969	5.05296	-596.166	5.08613	21.2969
5.08058	21.7515	5.05296	-596.025	5.08058	21.7515
5.08058	22.0104	5.05296	-595.871	5.08058	22.0104
5.08058	22.2184	5.04771	-595.618	5.08058	22.2184
5.08058	22.2876	5.04771	-595.404	5.08058	22.2876
5.07561	22.6565	5.04771	-595.192	5.07561	22.6565
5.07561	22.8426	5.04771	-595.024	5.07561	22.8426
5.07561	23.1745	5.04264	-594.744	5.07561	23.1745
5.07561	23.5021	5.04264	-594.349	5.07561	23.5021
5.07561	23.7474	5.04264	-594.06	5.07561	23.7474
5.07016	24.3154	5.04264	-593.919	5.07016	24.3154
5.07016	24.4292	5.04264	-593.673	5.07016	24.4292
5.07016	24.5029	5.03775	-593.292	5.07016	24.5029
5.07016	24.6348	5.03775	-592.966	5.07016	24.6348
5.07016	24.6985	5.03775	-592.721	5.07016	24.6985
5.06467	25.0875	5.03775	-592.473	5.06467	25.0875
5.06467	25.2496	5.03775	-592.248	5.06467	25.2496
5.06467	25.4173	5.03253	-591.988	5.06467	25.4173
5.06467	25.5883	5.03253	-591.697	5.06467	25.5883
5.06467	25.8681	5.03253	-591.415	5.06467	25.8681
5.05979	26.4378	5.03253	-591.17	5.05979	26.4378
5.05979	26.5737	5.03253	-590.905	5.05979	26.5737
5.05979	26.7076	5.02725	-590.666	5.05979	26.7076
5.05979	26.9062	5.02725	-590.398	5.05979	26.9062
5.05476	27.4903	5.02725	-590.068	5.05476	27.4903
5.05476	27.7335	5.02725	-589.741	5.05476	27.7335
5.05476	27.8272	5.02193	-589.617	5.05476	27.8272
5.05476	27.8658	5.02193	-589.539	5.05476	27.8658
5.05476	27.9753	5.02193	-589.299	5.05476	27.9753
5.04932	28.4777	5.02193	-588.819	5.04932	28.4777
5.04932	28.6066	5.02193	-588.284	5.04932	28.6066
5.04932	28.7107	5.01714	-587.895	5.04932	28.7107
5.04932	28.8206	5.01714	-587.666	5.04932	28.8206
5.04932	28.8675	5.01714	-587.555	5.04932	28.8675
5.04406	29.1887	5.01714	-587.478	5.04406	29.1887
5.04406	29.1797	5.01714	-587.359	5.04406	29.1797
5.04406	29.2026	5.01182	-587.096	5.04406	29.2026
5.04406	29.2693	5.01182	-586.683	5.04406	29.2693
5.03913	29.5925	5.01182	-586.198	5.03913	29.5925
5.03913	29.5243	5.01182	-585.804	5.03913	29.5243
5.03913	29.4088	5.01182	-585.457	5.03913	29.4088
5.03913	29.3407	5.00621	-585.146	5.03913	29.3407
5.03913	29.2898	5.00621	-584.959	5.03913	29.2898
5.03428	29.5972	5.00621	-584.874	5.03428	29.5972
5.03428	29.6255	5.00621	-584.637	5.03428	29.6255
5.03428	29.6876	5.00084	-584.224	5.03428	29.6876
5.03428	29.8143	5.00084	-583.804	5.03428	29.8143
5.03428	30.0381	5.00084	-583.588	5.03428	30.0381
5.02901	30.4752	5.00084	-583.403	5.02901	30.4752
5.02901	30.3243	5.00084	-583.082	5.02901	30.3243
5.02901	30.0834	4.99624	-582.681	5.02901	30.0834
5.02901	30.0487	4.99624	-582.416	5.02901	30.0487
5.02901	30.0937	4.99624	-582.257	5.02901	30.0937
5.02317	30.4662	4.99624	-582.009	5.02317	30.4662
5.02317	30.5375	4.99624	-581.587	5.02317	30.5375
5.02317	30.754	4.9912	-581.209	5.02317	30.754
5.02317	30.9121	4.9912	-581.021	5.02317	30.9121
5.02317	30.9874	4.9912	-580.889	5.02317	30.9874
5.01842	31.3173	4.9912	-580.488	5.01842	31.3173
5.01842	31.217	4.9912	-579.977	5.01842	31.217
5.01842	31.0114	4.98593	-579.701	5.01842	31.0114
5.01842	30.8371	4.98593	-579.612	5.01842	30.8371
5.01353	31.1284	4.98593	-579.303	5.01353	31.1284
5.01353	31.0487	4.98593	-578.851	5.01353	31.0487
5.01353	30.9165	4.98051	-578.488	5.01353	30.9165
5.01353	30.8983	4.98051	-578.212	5.01353	30.8983
5.01353	30.9475	4.98051	-577.891	5.01353	30.9475
5.00806	31.2202	4.98051	-577.624	5.00806	31.2202
5.00806	31.1267	4.98051	-577.334	5.00806	31.1267
5.00806	30.9893	4.97561	-577.03	5.00806	30.9893
5.00806	30.771	4.97561	-576.711	5.00806	30.771
5.00806	30.6363	4.97561	-576.36	5.00806	30.6363
5.00265	31.0263	4.97561	-575.893	5.00265	31.0263
5.00265	31.006	4.97561	-575.408	5.00265	31.006
5.00265	31.0432	4.97075	-575.024	5.00265	31.0432
5.00265	31.1834	4.97075	-574.744	5.00265	31.1834
5.00265	31.3106	4.97075	-574.365	5.00265	31.3106
4.99766	31.6536	4.97075	-573.968	4.99766	31.6536
4.99766	31.6646	4.97075	-573.536	4.99766	31.6646
4.99766	31.6692	4.96508	-573.122	4.99766	31.6692
4.99766	31.6965	4.96508	-572.859	4.99766	31.6965
4.99263	31.9742	4.96508	-572.772	4.99263	31.9742
4.99263	31.9386	4.96508	-572.527	4.99263	31.9386
4.99263	31.8881	4.96008	-572.114	4.99263	31.8881
4.99263	31.7984	4.96008	-571.631	4.99263	31.7984
4.99263	31.6708	4.96008	-571.228	4.99263	31.6708
4.9874	32.0134	4.96008	-570.913	4.9874	32.0134
4.9874	32.1207	4.96008	-570.697	4.9874	32.1207
4.9874	32.19	4.95499	-570.493	4.9874	32.19
4.9874	32.1365	4.95499	-570.158	4.9874	32.1365
4.9817	32.3192	4.95499	-569.709	4.9817	32.3192
4.9817	32.1914	4.95499	-569.432	4.9817	32.1914
4.9817	32.1873	4.95499	-569.237	4.9817	32.1873
4.9817	32.2586	4.94951	-568.971	4.9817	32.2586
4.9817	32.3386	4.94951	-568.599	4.9817	32.3386
4.97675	32.8329	4.94951	-568.278	4.97675	32.8329
4.97675	33.1028	4.94951	-567.997	4.97675	33.1028
4.97675	33.2114	4.94951	-567.64	4.97675	33.2114
4.97675	33.0311	4.94437	-567.202	4.97675	33.0311
4.97675	32.9022	4.94437	-566.745	4.97675	32.9022
4.97218	33.2164	4.94437	-566.321	4.97218	33.2164
4.97218	33.2927	4.94437	-566.069	4.97218	33.2927
4.97218	33.3652	4.93937	-565.945	4.97218	33.3652
4.97218	33.4601	4.93937	-565.843	4.97218	33.4601
4.96666	33.8628	4.93937	-565.754	4.96666	33.8628
4.96666	33.9781	4.93937	-565.558	4.96666	33.9781
4.96666	34.1475	4.93937	-565.215	4.96666	34.1475
4.96666	34.3117	4.93451	-564.886	4.96666	34.3117
4.96666	34.3636	4.93451	-564.576	4.96666	34.3636
4.96132	34.7332	4.93451	-564.295	4.96132	34.7332
4.96132	34.8493	4.93451	-564.196	4.96132	34.8493
4.96132	34.9891	4.93451	-564.12	4.96132	34.9891
4.96132	35.0634	4.92894	-563.853	4.96132	35.0634
4.96132	35.13	4.92894	-563.566	4.96132	35.13
4.95632	35.5172	4.92894	-563.234	4.95632	35.5172
4.95632	35.5582	4.92894	-562.723	4.95632	35.5582
4.95632	35.5766	4.92355	-562.289	4.95632	35.5766
4.95632	35.6389	4.92355	-562.105	4.95632	35.6389
4.95123	36.0572	4.92355	-562.039	4.95123	36.0572
4.95123	36.119	4.92355	-561.813	4.95123	36.119
4.95123	36.2722	4.92355	-561.584	4.95123	36.2722
4.95123	36.3787	4.91879	-561.446	4.95123	36.3787
4.95123	36.422	4.91879	-561.245	4.95123	36.422
4.94599	36.8673	4.91879	-560.831	4.94599	36.8673
4.94599	37.0749	4.91879	-560.453	4.94599	37.0749
4.94599	37.1487	4.91879	-560.223	4.94599	37.1487
4.94599	37.0597	4.91325	-560.003	4.94599	37.0597
4.94599	36.9542	4.91325	-559.684	4.94599	36.9542
4.9407	37.3372	4.91325	-559.465	4.9407	37.3372
4.9407	37.442	4.91325	-559.41	4.9407	37.442
4.9407	37.6314	4.91325	-559.396	4.9407	37.6314
4.9407	37.8468	4.90795	-559.232	4.9407	37.8468
4.9407	38.0475	4.90795	-558.892	4.9407	38.0475
4.93584	38.4783	4.90795	-558.598	4.93584	38.4783
4.93584	38.5346	4.90795	-558.602	4.93584	38.5346
4.93584	38.5887	4.90298	-558.724	4.93584	38.5887
4.93584	38.6788	4.90298	-558.699	4.93584	38.6788
4.9306	39.0867	4.90298	-558.515	4.9306	39.0867
4.9306	39.0701	4.90298	-558.341	4.9306	39.0701
4.9306	39.0854	4.90298	-558.201	4.9306	39.0854
4.9306	39.1362	4.89801	-557.997	4.9306	39.1362
4.9306	39.0946	4.89801	-557.75	4.9306	39.0946
4.92527	39.3459	4.89801	-557.561	4.92527	39.3459
4.92527	39.3433	4.89801	-557.399	4.92527	39.3433
4.92527	39.2595	4.89801	-557.342	4.92527	39.2595
4.92527	39.0898	4.89257	-557.275	4.92527	39.0898
4.92527	38.8712	4.89257	-557.059	4.92527	38.8712
4.92003	39.0457	4.89257	-556.893	4.92003	39.0457
4.92003	39.053	4.89257	-556.911	4.92003	39.053
4.92003	39.1937	4.89257	-556.922	4.92003	39.1937
4.92003	39.2095	4.88722	-556.867	4.92003	39.2095
4.9154	39.2223	4.88722	-556.755	4.9154	39.2223
4.9154	38.7864	4.88722	-556.626	4.9154	38.7864
4.9154	38.4144	4.88722	-556.56	4.9154	38.4144
4.9154	38.1801	4.88249	-556.557	4.9154	38.1801
4.9154	38.0654	4.88249	-556.565	4.9154	38.0654
4.90981	38.3681	4.88249	-556.423	4.90981	38.3681
4.90981	38.3205	4.88249	-556.175	4.90981	38.3205
4.90981	38.2294	4.88249	-555.997	4.90981	38.2294
4.90981	38.0059	4.87704	-555.855	4.90981	38.0059
4.90981	37.7537	4.87704	-555.604	4.90981	37.7537
4.90427	37.762	4.87704	-555.3	4.90427	37.762
4.90427	37.4498	4.87704	-555.081	4.90427	37.4498
4.90427	37.2217	4.87704	-555.045	4.90427	37.2217
4.90427	37.0624	4.87184	-555.054	4.90427	37.0624
4.8993	37.2853	4.87184	-554.979	4.8993	37.2853
4.8993	37.1756	4.87184	-554.912	4.8993	37.1756
4.8993	36.8091	4.87184	-554.983	4.8993	36.8091
4.8993	36.3245	4.87184	-554.879	4.8993	36.3245
4.8993	35.8924	4.86696	-554.604	4.8993	35.8924
4.89419	35.9688	4.86696	-554.398	4.89419	35.9688
4.89419	35.7531	4.86696	-554.293	4.89419	35.7531
4.89419	35.4353	4.86696	-554.261	4.89419	35.4353
4.89419	35.1329	4.862	-554.3	4.89419	35.1329
4.89419	34.9397	4.862	-554.179	4.89419	34.9397
4.88946	35.0622	4.862	-553.849	4.88946	35.0622
4.88946	34.9817	4.862	-553.476	4.88946	34.9817
4.88946	34.9281	4.862	-553.194	4.88946	34.9281
4.88946	34.6722	4.85621	-553.043	4.88946	34.6722
4.88946	34.2498	4.85621	-553.034	4.88946	34.2498
4.88378	34.2714	4.85621	-553.037	4.88378	34.2714
4.88378	33.984	4.85621	-552.999	4.88378	33.984
4.88378	33.6181	4.85621	-552.93	4.88378	33.6181
4.88378	33.1983	4.85147	-552.927	4.88378	33.1983
4.87862	33.0641	4.85147	-552.978	4.87862	33.0641
4.87862	32.7634	4.85147	-552.993	4.87862	32.7634
4.87862	32.5797	4.85147	-552.967	4.87862	32.5797
4.87862	32.4434	4.84615	-552.949	4.87862	32.4434
4.87862	32.2881	4.84615	-552.985	4.87862	32.2881
4.87356	32.4078	4.84615	-552.977	4.87356	32.4078
4.87356	32.1998	4.84615	-552.952	4.87356	32.1998
4.87356	32.1297	4.84615	-553.037	4.87356	32.1297
4.87356	31.9818	4.8405	-553.123	4.87356	31.9818
4.87356	31.653	4.8405	-553.056	4.87356	31.653
4.86878	31.5864	4.8405	-553.016	4.86878	31.5864
4.86878	31.3267	4.8405	-552.957	4.86878	31.3267
[truncated: 10,907 more rows]

## Sheet: Fig.4d
Raman shift	Intensity	Raman shift	Intensity	Raman shift	Intensity	Raman shift	Intensity	Raman shift	Intensity	Raman shift	Intensity
cm^-1	a.u.	cm^-1	a.u.	cm^-1	a.u.	cm^-1	a.u.	cm^-1	a.u.	cm^-1	a.u.
hBN/Gr-1		hBN/Gr-2		hBN/Gr-3		hBN/Gr-4		hBN/Gr-5		hBN/Gr-6
102.41	344	102.41	332	102.41	392	102.41	380	102.41	354	102.41	382
105.573	324	105.573	340	105.573	352	105.573	370	105.573	358	105.573	384
108.732	336	108.732	340	108.732	374	108.732	358	108.732	362	108.732	370
111.89	352	111.89	370	111.89	338	111.89	364	111.89	330	111.89	368
115.047	318	115.047	348	115.047	362	115.047	338	115.047	332	115.047	346
118.203	338	118.203	340	118.203	342	118.203	324	118.203	338	118.203	350
121.358	302	121.358	310	121.358	344	121.358	354	121.358	348	121.358	378
124.512	314	124.512	322	124.512	360	124.512	332	124.512	330	124.512	346
127.665	314	127.665	332	127.665	336	127.665	342	127.665	324	127.665	362
130.815	332	130.815	318	130.815	350	130.815	344	130.815	330	130.815	370
133.966	302	133.966	330	133.966	344	133.966	324	133.966	304	133.966	356
137.115	336	137.115	320	137.115	342	137.115	340	137.115	330	137.115	348
140.264	316	140.264	322	140.264	354	140.264	330	140.264	324	140.264	352
143.412	304	143.412	334	143.412	322	143.412	318	143.412	322	143.412	372
146.556	310	146.556	316	146.556	342	146.556	324	146.556	356	146.556	352
149.701	288	149.701	340	149.701	362	149.701	320	149.701	308	149.701	326
152.846	298	152.846	332	152.846	342	152.846	328	152.846	328	152.846	354
155.987	308	155.987	336	155.987	334	155.987	320	155.987	310	155.987	348
159.129	304	159.129	322	159.129	322	159.129	300	159.129	308	159.129	340
162.268	284	162.268	326	162.268	340	162.268	336	162.268	324	162.268	342
165.408	300	165.408	322	165.408	312	165.408	322	165.408	294	165.408	316
168.545	308	168.545	324	168.545	324	168.545	320	168.545	338	168.545	328
171.683	292	171.683	304	171.683	296	171.683	326	171.683	324	171.683	328
174.818	282	174.818	306	174.818	320	174.818	338	174.818	322	174.818	314
177.954	294	177.954	344	177.954	328	177.954	330	177.954	306	177.954	300
181.087	272	181.087	316	181.087	338	181.087	308	181.087	308	181.087	318
184.218	314	184.218	314	184.218	314	184.218	310	184.218	332	184.218	358
187.351	290	187.351	326	187.351	328	187.351	294	187.351	294	187.351	328
190.481	284	190.481	310	190.481	324	190.481	334	190.481	310	190.481	324
193.609	304	193.609	318	193.609	324	193.609	314	193.609	294	193.609	332
196.737	286	196.737	318	196.737	316	196.737	334	196.737	308	196.737	300
199.865	270	199.865	300	199.865	296	199.865	298	199.865	314	199.865	338
202.99	274	202.99	310	202.99	304	202.99	286	202.99	302	202.99	300
206.115	272	206.115	282	206.115	304	206.115	294	206.115	280	206.115	324
209.238	278	209.238	292	209.238	316	209.238	294	209.238	306	209.238	310
212.36	304	212.36	306	212.36	302	212.36	294	212.36	300	212.36	302
215.481	276	215.481	278	215.481	324	215.481	306	215.481	302	215.481	298
218.601	282	218.601	306	218.601	310	218.601	296	218.601	280	218.601	312
221.72	266	221.72	310	221.72	324	221.72	326	221.72	290	221.72	334
224.838	304	224.838	310	224.838	314	224.838	312	224.838	294	224.838	292
227.955	302	227.955	320	227.955	326	227.955	310	227.955	296	227.955	332
231.069	318	231.069	338	231.069	376	231.069	338	231.069	312	231.069	372
234.184	318	234.184	334	234.184	344	234.184	350	234.184	344	234.184	342
237.298	300	237.298	350	237.298	366	237.298	334	237.298	338	237.298	338
240.41	334	240.41	360	240.41	372	240.41	328	240.41	346	240.41	364
243.52	328	243.52	332	243.52	328	243.52	322	243.52	338	243.52	352
246.631	334	246.631	356	246.631	354	246.631	316	246.631	336	246.631	388
249.74	320	249.74	360	249.74	324	249.74	336	249.74	332	249.74	382
252.847	350	252.847	366	252.847	328	252.847	322	252.847	322	252.847	370
255.954	306	255.954	322	255.954	346	255.954	338	255.954	340	255.954	364
259.059	296	259.059	340	259.059	360	259.059	356	259.059	330	259.059	358
262.164	308	262.164	326	262.164	344	262.164	318	262.164	328	262.164	362
265.266	332	265.266	322	265.266	316	265.266	344	265.266	348	265.266	360
268.37	318	268.37	338	268.37	344	268.37	344	268.37	338	268.37	378
271.47	354	271.47	338	271.47	356	271.47	328	271.47	340	271.47	374
274.569	340	274.569	330	274.569	346	274.569	350	274.569	340	274.569	374
277.669	322	277.669	344	277.669	358	277.669	376	277.669	334	277.669	380
280.766	322	280.766	358	280.766	368	280.766	342	280.766	334	280.766	356
283.862	330	283.862	348	283.862	374	283.862	338	283.862	372	283.862	376
286.959	362	286.959	356	286.959	368	286.959	362	286.959	360	286.959	382
290.053	350	290.053	370	290.053	400	290.053	372	290.053	350	290.053	362
293.146	372	293.146	388	293.146	406	293.146	376	293.146	370	293.146	390
296.238	370	296.238	376	296.238	402	296.238	366	296.238	394	296.238	388
299.329	384	299.329	392	299.329	410	299.329	396	299.329	376	299.329	414
302.419	406	302.419	434	302.419	452	302.419	440	302.419	428	302.419	436
305.508	392	305.508	430	305.508	450	305.508	450	305.508	420	305.508	458
308.596	400	308.596	402	308.596	430	308.596	450	308.596	416	308.596	424
311.682	356	311.682	394	311.682	400	311.682	400	311.682	350	311.682	426
314.768	346	314.768	358	314.768	364	314.768	386	314.768	346	314.768	362
317.853	318	317.853	340	317.853	378	317.853	338	317.853	334	317.853	332
320.934	302	320.934	344	320.934	360	320.934	338	320.934	330	320.934	334
324.017	316	324.017	324	324.017	334	324.017	304	324.017	300	324.017	334
327.099	296	327.099	320	327.099	316	327.099	314	327.099	294	327.099	320
330.179	260	330.179	300	330.179	276	330.179	282	330.179	300	330.179	320
333.257	256	333.257	294	333.257	304	333.257	306	333.257	282	333.257	310
336.335	272	336.335	278	336.335	302	336.335	274	336.335	282	336.335	280
339.413	274	339.413	278	339.413	294	339.413	280	339.413	284	339.413	300
342.487	248	342.487	296	342.487	286	342.487	280	342.487	298	342.487	288
345.562	240	345.562	270	345.562	278	345.562	270	345.562	268	345.562	302
348.635	246	348.635	264	348.635	288	348.635	272	348.635	264	348.635	316
351.708	248	351.708	268	351.708	274	351.708	252	351.708	244	351.708	268
354.778	232	354.778	256	354.778	268	354.778	230	354.778	264	354.778	282
357.848	244	357.848	246	357.848	250	357.848	250	357.848	258	357.848	254
360.918	238	360.918	248	360.918	266	360.918	246	360.918	240	360.918	248
363.985	250	363.985	238	363.985	242	363.985	246	363.985	224	363.985	246
367.051	244	367.051	240	367.051	268	367.051	246	367.051	242	367.051	248
370.118	214	370.118	262	370.118	262	370.118	244	370.118	246	370.118	246
373.183	240	373.183	234	373.183	242	373.183	232	373.183	272	373.183	260
376.246	228	376.246	244	376.246	242	376.246	246	376.246	240	376.246	252
379.308	242	379.308	232	379.308	248	379.308	234	379.308	228	379.308	236
382.369	196	382.369	220	382.369	232	382.369	218	382.369	244	382.369	232
385.429	188	385.429	216	385.429	242	385.429	218	385.429	212	385.429	240
388.488	226	388.488	212	388.488	226	388.488	206	388.488	216	388.488	216
391.546	186	391.546	226	391.546	200	391.546	202	391.546	182	391.546	238
394.603	202	394.603	206	394.603	210	394.603	218	394.603	206	394.603	204
397.659	192	397.659	204	397.659	236	397.659	218	397.659	196	397.659	220
400.714	198	400.714	218	400.714	188	400.714	204	400.714	196	400.714	230
403.768	160	403.768	204	403.768	214	403.768	204	403.768	190	403.768	194
406.819	188	406.819	182	406.819	200	406.819	194	406.819	182	406.819	208
409.871	166	409.871	198	409.871	184	409.871	170	409.871	176	409.871	186
412.921	158	412.921	172	412.921	198	412.921	186	412.921	188	412.921	198
415.969	184	415.969	182	415.969	168	415.969	178	415.969	190	415.969	206
419.018	168	419.018	178	419.018	190	419.018	180	419.018	174	419.018	174
422.066	160	422.066	190	422.066	198	422.066	168	422.066	172	422.066	184
425.111	162	425.111	200	425.111	176	425.111	168	425.111	156	425.111	166
428.157	180	428.157	168	428.157	176	428.157	170	428.157	160	428.157	202
431.199	164	431.199	180	431.199	198	431.199	170	431.199	172	431.199	180
434.243	178	434.243	194	434.243	192	434.243	184	434.243	194	434.243	200
437.284	164	437.284	184	437.284	174	437.284	168	437.284	182	437.284	186
440.324	146	440.324	162	440.324	176	440.324	180	440.324	168	440.324	174
443.364	146	443.364	172	443.364	156	443.364	166	443.364	140	443.364	160
446.402	134	446.402	148	446.402	142	446.402	150	446.402	134	446.402	146
449.439	132	449.439	146	449.439	136	449.439	142	449.439	132	449.439	132
452.475	136	452.475	140	452.475	122	452.475	142	452.475	122	452.475	114
455.509	114	455.509	114	455.509	114	455.509	132	455.509	122	455.509	130
458.545	114	458.545	102	458.545	104	458.545	118	458.545	104	458.545	108
461.578	110	461.578	108	461.578	98	461.578	106	461.578	100	461.578	110
464.609	94	464.609	96	464.609	106	464.609	88	464.609	90	464.609	100
467.64	108	467.64	106	467.64	88	467.64	114	467.64	114	467.64	120
470.67	90	470.67	106	470.67	108	470.67	94	470.67	116	470.67	100
473.696	108	473.696	98	473.696	118	473.696	128	473.696	90	473.696	122
476.724	100	476.724	100	476.724	110	476.724	106	476.724	110	476.724	102
479.751	118	479.751	116	479.751	124	479.751	120	479.751	118	479.751	108
482.776	116	482.776	122	482.776	114	482.776	126	482.776	122	482.776	120
485.801	120	485.801	114	485.801	124	485.801	116	485.801	120	485.801	118
488.823	126	488.823	124	488.823	150	488.823	140	488.823	132	488.823	136
491.845	126	491.845	148	491.845	156	491.845	130	491.845	138	491.845	140
494.867	146	494.867	176	494.867	164	494.867	162	494.867	156	494.867	172
497.886	188	497.886	176	497.886	200	497.886	184	497.886	176	497.886	218
500.905	244	500.905	228	500.905	244	500.905	212	500.905	228	500.905	228
503.922	324	503.922	296	503.922	338	503.922	310	503.922	318	503.922	362
506.94	500	506.94	460	506.94	534	506.94	446	506.94	474	506.94	526
509.954	834	509.954	714	509.954	904	509.954	760	509.954	770	509.954	844
512.97	1532	512.97	1296	512.97	1588	512.97	1298	512.97	1432	512.97	1562
515.983	3004	515.983	2626	515.983	3172	515.983	2536	515.983	2840	515.983	3044
518.994	5230	518.994	4802	518.994	5690	518.994	4714	518.994	5098	518.994	5492
522.005	6184	522.005	6494	522.005	7038	522.005	6608	522.005	6538	522.005	7062
525.017	4944	525.017	5950	525.017	5624	525.017	5930	525.017	5410	525.017	5956
528.025	3142	528.025	3900	528.025	3668	528.025	4032	528.025	3548	528.025	3824
531.033	2090	531.033	2544	531.033	2340	531.033	2600	531.033	2364	531.033	2502
534.04	1576	534.04	1800	534.04	1772	534.04	1820	534.04	1668	534.04	1772
537.045	1232	537.045	1358	537.045	1398	537.045	1384	537.045	1246	537.045	1376
540.05	984	540.05	1098	540.05	1098	540.05	1086	540.05	1064	540.05	1106
543.054	864	543.054	906	543.054	958	543.054	906	543.054	852	543.054	968
546.057	738	546.057	772	546.057	844	546.057	794	546.057	770	546.057	838
549.058	688	549.058	728	549.058	738	549.058	732	549.058	682	549.058	716
552.059	608	552.059	598	552.059	662	552.059	660	552.059	602	552.059	646
555.057	506	555.057	592	555.057	570	555.057	602	555.057	564	555.057	600
558.055	472	558.055	510	558.055	550	558.055	520	558.055	528	558.055	556
561.053	428	561.053	506	561.053	494	561.053	470	561.053	458	561.053	502
564.05	414	564.05	450	564.05	464	564.05	450	564.05	442	564.05	458
567.044	400	567.044	422	567.044	420	567.044	454	567.044	406	567.044	428
570.039	374	570.039	430	570.039	380	570.039	392	570.039	412	570.039	432
573.03	372	573.03	384	573.03	410	573.03	392	573.03	388	573.03	372
576.023	328	576.023	374	576.023	376	576.023	346	576.023	338	576.023	356
579.013	318	579.013	368	579.013	346	579.013	360	579.013	324	579.013	380
582.004	320	582.004	332	582.004	338	582.004	336	582.004	328	582.004	358
584.992	280	584.992	304	584.992	334	584.992	316	584.992	324	584.992	300
587.979	276	587.979	306	587.979	320	587.979	306	587.979	298	587.979	318
590.967	272	590.967	284	590.967	294	590.967	296	590.967	284	590.967	302
593.952	262	593.952	300	593.952	296	593.952	294	593.952	280	593.952	300
596.936	250	596.936	274	596.936	286	596.936	298	596.936	274	596.936	292
599.919	272	599.919	268	599.919	300	599.919	288	599.919	272	599.919	302
602.901	260	602.901	264	602.901	260	602.901	264	602.901	250	602.901	286
605.882	268	605.882	284	605.882	274	605.882	262	605.882	258	605.882	284
608.862	246	608.862	278	608.862	290	608.862	288	608.862	278	608.862	286
611.841	274	611.841	286	611.841	308	611.841	276	611.841	308	611.841	298
614.819	312	614.819	306	614.819	342	614.819	326	614.819	328	614.819	360
617.796	350	617.796	354	617.796	406	617.796	352	617.796	380	617.796	370
620.772	346	620.772	400	620.772	370	620.772	376	620.772	360	620.772	406
623.747	308	623.747	326	623.747	364	623.747	332	623.747	336	623.747	358
626.719	284	626.719	310	626.719	344	626.719	334	626.719	296	626.719	346
629.693	268	629.693	306	629.693	288	629.693	290	629.693	284	629.693	314
632.665	258	632.665	288	632.665	280	632.665	270	632.665	288	632.665	294
635.634	254	635.634	256	635.634	276	635.634	266	635.634	272	635.634	284
638.604	246	638.604	288	638.604	284	638.604	276	638.604	262	638.604	266
641.574	270	641.574	274	641.574	262	641.574	262	641.574	254	641.574	276
644.54	260	644.54	256	644.54	276	644.54	238	644.54	272	644.54	272
647.505	236	647.505	244	647.505	256	647.505	268	647.505	250	647.505	260
650.472	236	650.472	236	650.472	268	650.472	256	650.472	248	650.472	274
653.435	238	653.435	238	653.435	252	653.435	242	653.435	244	653.435	264
656.398	244	656.398	250	656.398	242	656.398	234	656.398	216	656.398	250
659.361	224	659.361	228	659.361	256	659.361	238	659.361	260	659.361	246
662.321	228	662.321	236	662.321	234	662.321	244	662.321	216	662.321	236
665.281	228	665.281	246	665.281	240	665.281	234	665.281	244	665.281	254
668.24	244	668.24	242	668.24	240	668.24	232	668.24	226	668.24	248
671.197	228	671.197	266	671.197	252	671.197	240	671.197	250	671.197	254
674.154	222	674.154	228	674.154	244	674.154	234	674.154	238	674.154	250
677.109	224	677.109	230	677.109	224	677.109	238	677.109	218	677.109	248
680.064	206	680.064	232	680.064	228	680.064	228	680.064	220	680.064	236
683.018	202	683.018	228	683.018	246	683.018	202	683.018	196	683.018	242
685.971	198	685.971	234	685.971	208	685.971	198	685.971	198	685.971	220
688.923	200	688.923	198	688.923	228	688.923	200	688.923	212	688.923	208
691.871	200	691.871	210	691.871	220	691.871	200	691.871	208	691.871	206
694.821	192	694.821	196	694.821	194	694.821	200	694.821	200	694.821	222
697.77	188	697.77	196	697.77	194	697.77	178	697.77	202	697.77	200
700.716	178	700.716	192	700.716	206	700.716	190	700.716	182	700.716	224
703.663	180	703.663	196	703.663	224	703.663	192	703.663	188	703.663	218
706.609	180	706.609	176	706.609	180	706.609	158	706.609	190	706.609	190
709.552	176	709.552	186	709.552	192	709.552	192	709.552	194	709.552	190
712.494	174	712.494	180	712.494	174	712.494	168	712.494	164	712.494	180
715.438	172	715.438	186	715.438	184	715.438	178	715.438	174	715.438	196
718.378	174	718.378	172	718.378	176	718.378	180	718.378	168	718.378	182
721.317	158	721.317	190	721.317	188	721.317	176	721.317	156	721.317	208
724.257	178	724.257	184	724.257	200	724.257	172	724.257	180	724.257	188
727.195	164	727.195	188	727.195	182	727.195	168	727.195	160	727.195	180
730.131	162	730.131	170	730.131	182	730.131	160	730.131	164	730.131	172
733.066	162	733.066	196	733.066	174	733.066	176	733.066	164	733.066	194
736.001	164	736.001	182	736.001	180	736.001	160	736.001	182	736.001	202
738.934	176	738.934	178	738.934	166	738.934	164	738.934	172	738.934	180
741.867	172	741.867	184	741.867	186	741.867	168	741.867	150	741.867	176
744.798	162	744.798	156	744.798	186	744.798	180	744.798	154	744.798	178
747.729	164	747.729	182	747.729	172	747.729	166	747.729	166	747.729	182
750.659	162	750.659	164	750.659	180	750.659	186	750.659	178	750.659	188
753.586	166	753.586	164	753.586	168	753.586	164	753.586	152	753.586	158
756.513	158	756.513	180	756.513	166	756.513	176	756.513	160	756.513	178
759.44	166	759.44	170	759.44	192	759.44	178	759.44	166	759.44	184
762.364	168	762.364	182	762.364	166	762.364	170	762.364	172	762.364	168
765.289	152	765.289	166	765.289	180	765.289	180	765.289	186	765.289	166
768.211	148	768.211	172	768.211	184	768.211	170	768.211	164	768.211	178
771.134	176	771.134	182	771.134	172	771.134	170	771.134	166	771.134	178
774.054	174	774.054	170	774.054	172	774.054	164	774.054	176	774.054	180
776.975	170	776.975	168	776.975	178	776.975	168	776.975	164	776.975	182
779.893	146	779.893	184	779.893	190	779.893	188	779.893	170	779.893	182
782.811	162	782.811	170	782.811	190	782.811	184	782.811	170	782.811	168
785.729	144	785.729	170	785.729	192	785.729	186	785.729	186	785.729	194
788.644	146	788.644	152	788.644	186	788.644	172	788.644	180	788.644	184
791.559	156	791.559	184	791.559	180	791.559	170	791.559	168	791.559	180
794.472	172	794.472	180	794.472	182	794.472	188	794.472	178	794.472	196
797.385	160	797.385	168	797.385	182	797.385	174	797.385	174	797.385	194
800.296	178	800.296	174	800.296	180	800.296	174	800.296	166	800.296	182
803.207	166	803.207	170	803.207	184	803.207	166	803.207	174	803.207	180
806.117	172	806.117	176	806.117	186	806.117	190	806.117	160	806.117	186
809.026	182	809.026	164	809.026	188	809.026	182	809.026	188	809.026	172
811.931	166	811.931	172	811.931	186	811.931	180	811.931	166	811.931	186
814.838	164	814.838	176	814.838	190	814.838	182	814.838	186	814.838	192
817.744	186	817.744	182	817.744	176	817.744	194	817.744	190	817.744	184
820.647	158	820.647	182	820.647	194	820.647	170	820.647	180	820.647	182
823.551	180	823.551	188	823.551	182	823.551	180	823.551	188	823.551	204
826.454	190	826.454	172	826.454	188	826.454	190	826.454	188	826.454	166
829.355	172	829.355	174	829.355	190	829.355	194	829.355	182	829.355	184
832.254	166	832.254	170	832.254	182	832.254	172	832.254	174	832.254	186
835.154	162	835.154	184	835.154	188	835.154	158	835.154	182	835.154	180
838.052	178	838.052	166	838.052	186	838.052	172	838.052	180	838.052	182
840.948	158	840.948	184	840.948	188	840.948	166	840.948	166	840.948	178
843.846	156	843.846	168	843.846	180	843.846	176	843.846	180	843.846	170
846.74	166	846.74	168	846.74	172	846.74	164	846.74	164	846.74	186
849.634	156	849.634	176	849.634	176	849.634	164	849.634	162	849.634	178
852.526	150	852.526	174	852.526	186	852.526	164	852.526	154	852.526	160
855.418	162	855.418	148	855.418	168	855.418	168	855.418	170	855.418	174
858.309	170	858.309	174	858.309	178	858.309	166	858.309	146	858.309	180
861.199	162	861.199	162	861.199	180	861.199	172	861.199	190	861.199	162
864.088	160	864.088	156	864.088	164	864.088	180	864.088	154	864.088	168
866.976	136	866.976	168	866.976	178	866.976	148	866.976	176	866.976	170
869.863	146	869.863	160	869.863	176	869.863	166	869.863	152	869.863	162
872.747	160	872.747	172	872.747	168	872.747	178	872.747	154	872.747	168
875.633	158	875.633	178	875.633	188	875.633	146	875.633	154	875.633	178
878.517	148	878.517	160	878.517	178	878.517	168	878.517	168	878.517	166
881.398	158	881.398	166	881.398	172	881.398	156	881.398	158	881.398	168
884.281	160	884.281	158	884.281	180	884.281	160	884.281	168	884.281	164
887.161	152	887.161	164	887.161	170	887.161	186	887.161	174	887.161	178
890.041	136	890.041	168	890.041	156	890.041	168	890.041	164	890.041	174
892.919	164	892.919	174	892.919	182	892.919	160	892.919	154	892.919	156
895.796	152	895.796	166	895.796	186	895.796	158	895.796	182	895.796	176
898.672	156	898.672	162	898.672	176	898.672	162	898.672	178	898.672	184
901.548	142	901.548	156	901.548	168	901.548	164	901.548	174	901.548	176
904.422	160	904.422	142	904.422	152	904.422	154	904.422	168	904.422	174
907.296	156	907.296	164	907.296	172	907.296	174	907.296	162	907.296	162
910.168	158	910.168	162	910.168	184	910.168	180	910.168	178	910.168	188
913.039	174	913.039	178	913.039	170	913.039	162	913.039	176	913.039	182
915.909	158	915.909	188	915.909	172	915.909	184	915.909	170	915.909	180
918.779	164	918.779	166	918.779	172	918.779	176	918.779	166	918.779	178
921.647	184	921.647	194	921.647	180	921.647	178	921.647	174	921.647	182
924.513	194	924.513	176	924.513	208	924.513	192	924.513	194	924.513	224
927.38	202	927.38	216	927.38	222	927.38	206	927.38	214	927.38	224
930.245	246	930.245	248	930.245	276	930.245	226	930.245	226	930.245	280
933.108	286	933.108	300	933.108	364	933.108	332	933.108	308	933.108	340
935.972	350	935.972	348	935.972	376	935.972	350	935.972	342	935.972	380
938.835	400	938.835	394	938.835	422	938.835	390	938.835	434	938.835	422
941.695	444	941.695	480	941.695	514	941.695	488	941.695	464	941.695	492
944.554	432	944.554	482	944.554	478	944.554	482	944.554	452	944.554	486
947.414	416	947.414	458	947.414	500	947.414	468	947.414	468	947.414	488
950.272	436	950.272	466	950.272	482	950.272	452	950.272	446	950.272	480
953.128	418	953.128	468	953.128	486	953.128	446	953.128	440	953.128	484
955.986	450	955.986	504	955.986	448	955.986	462	955.986	454	955.986	494
958.84	438	958.84	444	958.84	458	958.84	466	958.84	462	958.84	480
961.694	436	961.694	442	961.694	478	961.694	468	961.694	482	961.694	472
964.547	450	964.547	464	964.547	502	964.547	480	964.547	442	964.547	480
967.399	478	967.399	472	967.399	506	967.399	476	967.399	478	967.399	508
970.25	454	970.25	458	970.25	494	970.25	488	970.25	472	970.25	452
973.1	450	973.1	516	973.1	500	973.1	488	973.1	488	973.1	510
975.947	450	975.947	518	975.947	500	975.947	454	975.947	482	975.947	474
978.795	450	978.795	484	978.795	480	978.795	512	978.795	450	978.795	528
981.642	456	981.642	464	981.642	458	981.642	450	981.642	462	981.642	468
984.489	424	984.489	442	984.489	452	984.489	436	984.489	462	984.489	510
987.332	376	987.332	426	987.332	458	987.332	432	987.332	374	987.332	440
990.177	330	990.177	384	990.177	364	990.177	382	990.177	330	990.177	376
993.018	280	993.018	340	993.018	324	993.018	302	993.018	292	993.018	322
995.861	252	995.861	258	995.861	262	995.861	288	995.861	284	995.861	290
998.701	232	998.701	226	998.701	264	998.701	248	998.701	236	998.701	256
1001.54	222	1001.54	218	1001.54	234	1001.54	206	1001.54	226	1001.54	232
1004.38	206	1004.38	222	1004.38	222	1004.38	220	1004.38	194	1004.38	232
1007.22	192	1007.22	196	1007.22	198	1007.22	208	1007.22	200	1007.22	242
1010.05	184	1010.05	204	1010.05	204	1010.05	198	1010.05	212	1010.05	182
1012.89	178	1012.89	166	1012.89	192	1012.89	202	1012.89	184	1012.89	190
1015.72	158	1015.72	172	1015.72	178	1015.72	158	1015.72	164	1015.72	174
1018.56	136	1018.56	172	1018.56	166	1018.56	150	1018.56	160	1018.56	182
1021.39	142	1021.39	164	1021.39	168	1021.39	166	1021.39	152	1021.39	162
1024.22	118	1024.22	150	1024.22	150	1024.22	154	1024.22	134	1024.22	148
1027.05	138	1027.05	148	1027.05	136	1027.05	140	1027.05	148	1027.05	146
1029.88	132	1029.88	122	1029.88	158	1029.88	140	1029.88	136	1029.88	148
1032.71	124	1032.71	112	1032.71	128	1032.71	120	1032.71	116	1032.71	138
1035.54	106	1035.54	122	1035.54	120	1035.54	130	1035.54	126	1035.54	134
1038.36	106	1038.36	104	1038.36	130	1038.36	130	1038.36	116	1038.36	120
1041.19	118	1041.19	126	1041.19	124	1041.19	110	1041.19	106	1041.19	120
1044.01	108	1044.01	122	1044.01	132	1044.01	106	1044.01	122	1044.01	134
1046.84	104	1046.84	114	1046.84	118	1046.84	106	1046.84	106	1046.84	116
1049.66	102	1049.66	96	1049.66	112	1049.66	116	1049.66	94	1049.66	120
1052.48	102	1052.48	108	1052.48	102	1052.48	118	1052.48	116	1052.48	98
1055.3	84	1055.3	98	1055.3	118	1055.3	100	1055.3	102	1055.3	126
1058.12	102	1058.12	96	1058.12	112	1058.12	102	1058.12	88	1058.12	104
1060.94	88	1060.94	92	1060.94	104	1060.94	108	1060.94	92	1060.94	116
1063.76	102	1063.76	114	1063.76	100	1063.76	102	1063.76	100	1063.76	112
1066.57	112	1066.57	104	1066.57	106	1066.57	102	1066.57	122	1066.57	104
1069.39	100	1069.39	104	1069.39	106	1069.39	98	1069.39	102	1069.39	102
1072.2	104	1072.2	108	1072.2	92	1072.2	94	1072.2	98	1072.2	108
1075.02	96	1075.02	96	1075.02	98	1075.02	102	1075.02	98	1075.02	118
1077.83	92	1077.83	106	1077.83	104	1077.83	106	1077.83	96	1077.83	114
1080.64	98	1080.64	100	1080.64	100	1080.64	92	1080.64	102	1080.64	108
1083.45	92	1083.45	102	1083.45	100	1083.45	118	1083.45	88	1083.45	104
1086.26	90	1086.26	118	1086.26	102	1086.26	94	1086.26	98	1086.26	106
1089.07	94	1089.07	112	1089.07	110	1089.07	108	1089.07	108	1089.07	110
1091.87	100	1091.87	96	1091.87	104	1091.87	90	1091.87	96	1091.87	120
1094.68	102	1094.68	104	1094.68	104	1094.68	102	1094.68	98	1094.68	98
1097.49	92	1097.49	102	1097.49	108	1097.49	98	1097.49	108	1097.49	94
1100.29	92	1100.29	90	1100.29	112	1100.29	98	1100.29	106	1100.29	102
1103.1	88	1103.1	98	1103.1	94	1103.1	106	1103.1	104	1103.1	104
1105.9	100	1105.9	96	1105.9	102	1105.9	94	1105.9	112	1105.9	116
1108.7	108	1108.7	94	1108.7	98	1108.7	98	1108.7	94	1108.7	106
1111.5	90	1111.5	100	1111.5	102	1111.5	80	1111.5	96	1111.5	104
1114.3	90	1114.3	96	1114.3	110	1114.3	84	1114.3	104	1114.3	98
1117.1	102	1117.1	102	1117.1	96	1117.1	116	1117.1	100	1117.1	110
1119.89	106	1119.89	108	1119.89	108	1119.89	102	1119.89	82	1119.89	86
1122.69	92	1122.69	96	1122.69	90	1122.69	90	1122.69	100	1122.69	98
1125.49	90	1125.49	80	1125.49	104	1125.49	96	1125.49	90	1125.49	100
1128.28	80	1128.28	92	1128.28	96	1128.28	106	1128.28	84	1128.28	106
1131.07	102	1131.07	98	1131.07	92	1131.07	98	1131.07	92	1131.07	92
1133.87	82	1133.87	98	1133.87	92	1133.87	100	1133.87	90	1133.87	84
1136.66	84	1136.66	100	1136.66	86	1136.66	104	1136.66	88	1136.66	108
1139.45	96	1139.45	102	1139.45	98	1139.45	90	1139.45	76	1139.45	94
1142.24	82	1142.24	102	1142.24	88	1142.24	90	1142.24	82	1142.24	104
1145.03	92	1145.03	96	1145.03	88	1145.03	88	1145.03	98	1145.03	102
1147.81	94	1147.81	108	1147.81	102	1147.81	106	1147.81	86	1147.81	100
1150.6	84	1150.6	92	1150.6	104	1150.6	86	1150.6	104	1150.6	98
1153.38	104	1153.38	104	1153.38	90	1153.38	100	1153.38	86	1153.38	94
1156.17	82	1156.17	92	1156.17	86	1156.17	100	1156.17	102	1156.17	92
1158.95	72	1158.95	86	1158.95	96	1158.95	100	1158.95	98	1158.95	88
1161.73	102	1161.73	96	1161.73	86	1161.73	92	1161.73	90	1161.73	92
1164.52	84	1164.52	82	1164.52	88	1164.52	92	1164.52	96	1164.52	94
1167.3	86	1167.3	92	1167.3	88	1167.3	84	1167.3	94	1167.3	98
1170.08	86	1170.08	96	1170.08	114	1170.08	90	1170.08	78	1170.08	96
1172.85	88	1172.85	98	1172.85	92	1172.85	88	1172.85	88	1172.85	90
1175.63	92	1175.63	90	1175.63	88	1175.63	96	1175.63	94	1175.63	98
1178.41	92	1178.41	96	1178.41	98	1178.41	96	1178.41	88	1178.41	90
1181.18	86	1181.18	100	1181.18	104	1181.18	86	1181.18	96	1181.18	88
1183.96	84	1183.96	96	1183.96	92	1183.96	100	1183.96	98	1183.96	102
1186.73	82	1186.73	86	1186.73	102	1186.73	90	1186.73	88	1186.73	110
1189.51	78	1189.51	86	1189.51	82	1189.51	84	1189.51	88	1189.51	82
1192.28	96	1192.28	80	1192.28	96	1192.28	76	1192.28	78	1192.28	90
1195.05	86	1195.05	92	1195.05	100	1195.05	94	1195.05	86	1195.05	102
1197.82	90	1197.82	86	1197.82	92	1197.82	82	1197.82	90	1197.82	84
1200.59	92	1200.59	84	1200.59	92	1200.59	90	1200.59	84	1200.59	98
1203.35	84	1203.35	100	1203.35	90	1203.35	98	1203.35	96	1203.35	78
1206.12	100	1206.12	86	1206.12	92	1206.12	80	1206.12	84	1206.12	90
1208.88	82	1208.88	84	1208.88	90	1208.88	82	1208.88	90	1208.88	98
1211.65	84	1211.65	84	1211.65	92	1211.65	112	1211.65	92	1211.65	90
1214.41	86	1214.41	94	1214.41	100	1214.41	108	1214.41	84	1214.41	114
1217.18	72	1217.18	98	1217.18	96	1217.18	98	1217.18	90	1217.18	96
1219.94	86	1219.94	86	1219.94	98	1219.94	90	1219.94	80	1219.94	102
1222.7	94	1222.7	90	1222.7	100	1222.7	92	1222.7	86	1222.7	92
1225.46	84	1225.46	92	1225.46	84	1225.46	92	1225.46	86	1225.46	80
1228.22	86	1228.22	78	1228.22	118	1228.22	92	1228.22	100	1228.22	96
1230.97	76	1230.97	106	1230.97	96	1230.97	100	1230.97	80	1230.97	108
1233.73	88	1233.73	90	1233.73	92	1233.73	96	1233.73	94	1233.73	86
1236.49	76	1236.49	104	1236.49	92	1236.49	86	1236.49	84	1236.49	100
1239.24	80	1239.24	86	1239.24	84	1239.24	84	1239.24	80	1239.24	88
1242	66	1242	86	1242	98	1242	72	1242	98	1242	96
1244.75	76	1244.75	86	1244.75	82	1244.75	82	1244.75	72	1244.75	92
1247.5	80	1247.5	96	1247.5	84	1247.5	96	1247.5	80	1247.5	84
1250.25	84	1250.25	88	1250.25	96	1250.25	80	1250.25	90	1250.25	100
1253	76	1253	92	1253	94	1253	86	1253	68	1253	92
1255.75	86	1255.75	88	1255.75	92	1255.75	86	1255.75	78	1255.75	88
1258.5	82	1258.5	90	1258.5	88	1258.5	78	1258.5	82	1258.5	90
1261.24	78	1261.24	80	1261.24	100	1261.24	94	1261.24	86	1261.24	78
1263.99	84	1263.99	80	1263.99	92	1263.99	82	1263.99	82	1263.99	90
1266.73	76	1266.73	92	1266.73	88	1266.73	94	1266.73	80	1266.73	104
1269.48	82	1269.48	90	1269.48	86	1269.48	100	1269.48	82	1269.48	96
1272.22	86	1272.22	94	1272.22	92	1272.22	82	1272.22	96	1272.22	90
1274.96	86	1274.96	90	1274.96	82	1274.96	98	1274.96	86	1274.96	92
1277.71	82	1277.71	90	1277.71	88	1277.71	88	1277.71	74	1277.71	96
1280.44	86	1280.44	84	1280.44	98	1280.44	78	1280.44	80	1280.44	82
1283.18	96	1283.18	78	1283.18	80	1283.18	82	1283.18	78	1283.18	88
1285.92	90	1285.92	70	1285.92	82	1285.92	70	1285.92	82	1285.92	74
1288.66	80	1288.66	94	1288.66	84	1288.66	90	1288.66	98	1288.66	90
1291.4	92	1291.4	104	1291.4	80	1291.4	88	1291.4	92	1291.4	90
1294.13	90	1294.13	86	1294.13	84	1294.13	80	1294.13	92	1294.13	96
1296.86	92	1296.86	78	1296.86	94	1296.86	90	1296.86	80	1296.86	84
1299.6	86	1299.6	90	1299.6	82	1299.6	94	1299.6	96	1299.6	98
1302.33	90	1302.33	88	1302.33	78	1302.33	78	1302.33	88	1302.33	78
1305.06	88	1305.06	82	1305.06	88	1305.06	96	1305.06	102	1305.06	90
1307.79	88	1307.79	92	1307.79	96	1307.79	84	1307.79	80	1307.79	84
1310.52	88	1310.52	76	1310.52	88	1310.52	98	1310.52	92	1310.52	78
1313.25	90	1313.25	86	1313.25	86	1313.25	86	1313.25	90	1313.25	90
1315.98	92	1315.98	76	1315.98	92	1315.98	100	1315.98	80	1315.98	80
1318.7	94	1318.7	94	1318.7	90	1318.7	106	1318.7	84	1318.7	90
1321.43	78	1321.43	84	1321.43	90	1321.43	98	1321.43	90	1321.43	92
1324.15	82	1324.15	88	1324.15	94	1324.15	74	1324.15	84	1324.15	96
1326.88	84	1326.88	84	1326.88	84	1326.88	88	1326.88	88	1326.88	102
1329.6	90	1329.6	88	1329.6	94	1329.6	92	1329.6	86	1329.6	98
1332.32	86	1332.32	94	1332.32	98	1332.32	88	1332.32	88	1332.32	104
1335.04	98	1335.04	86	1335.04	88	1335.04	86	1335.04	102	1335.04	92
1337.76	86	1337.76	90	1337.76	94	1337.76	110	1337.76	86	1337.76	86
1340.48	94	1340.48	88	1340.48	100	1340.48	100	1340.48	80	1340.48	102
1343.2	86	1343.2	106	1343.2	94	1343.2	100	1343.2	108	1343.2	108
1345.92	112	1345.92	104	1345.92	124	1345.92	94	1345.92	118	1345.92	114
1348.63	96	1348.63	122	1348.63	124	1348.63	106	1348.63	112	1348.63	122
1351.34	132	1351.34	128	1351.34	134	1351.34	116	1351.34	118	1351.34	132
1354.06	144	1354.06	154	1354.06	156	1354.06	128	1354.06	164	1354.06	160
1356.77	186	1356.77	172	1356.77	196	1356.77	186	1356.77	184	1356.77	208
1359.48	280	1359.48	288	1359.48	320	1359.48	260	1359.48	288	1359.48	284
1362.19	418	1362.19	380	1362.19	426	1362.19	396	1362.19	432	1362.19	414
1364.9	430	1364.9	490	1364.9	492	1364.9	470	1364.9	470	1364.9	480
1367.61	348	1367.61	400	1367.61	364	1367.61	404	1367.61	384	1367.61	392
1370.32	220	1370.32	270	1370.32	236	1370.32	254	1370.32	226	1370.32	260
1373.03	138	1373.03	164	1373.03	146	1373.03	164	1373.03	148	1373.03	170
1375.73	102	1375.73	126	1375.73	122	1375.73	124	1375.73	118	1375.73	134
1378.44	96	1378.44	102	1378.44	98	1378.44	104	1378.44	108	1378.44	112
1381.14	106	1381.14	108	1381.14	106	1381.14	90	1381.14	100	1381.14	110
1383.85	86	1383.85	90	1383.85	96	1383.85	94	1383.85	82	1383.85	96
1386.55	86	1386.55	86	1386.55	84	1386.55	78	1386.55	92	1386.55	90
1389.25	90	1389.25	86	1389.25	94	1389.25	80	1389.25	84	1389.25	88
1391.95	82	1391.95	82	1391.95	88	1391.95	84	1391.95	76	1391.95	82
1394.65	74	1394.65	72	1394.65	78	1394.65	88	1394.65	82	1394.65	92
1397.35	80	1397.35	86	1397.35	92	1397.35	84	1397.35	84	1397.35	80
1400.05	72	1400.05	86	1400.05	82	1400.05	84	1400.05	86	1400.05	80
1402.74	78	1402.74	74	1402.74	86	1402.74	90	1402.74	80	1402.74	84
1405.44	74	1405.44	92	1405.44	70	1405.44	84	1405.44	72	1405.44	86
1408.13	90	1408.13	86	1408.13	86	1408.13	72	1408.13	96	1408.13	80
1410.83	88	1410.83	70	1410.83	82	1410.83	82	1410.83	94	1410.83	82
1413.52	76	1413.52	92	1413.52	88	1413.52	82	1413.52	84	1413.52	86
1416.21	82	1416.21	94	1416.21	78	1416.21	80	1416.21	78	1416.21	84
1418.9	78	1418.9	80	1418.9	74	1418.9	76	1418.9	82	1418.9	76
1421.59	74	1421.59	72	1421.59	72	1421.59	80	1421.59	82	1421.59	88
1424.28	74	1424.28	90	1424.28	88	1424.28	74	1424.28	82	1424.28	80
1426.97	68	1426.97	82	1426.97	82	1426.97	84	1426.97	78	1426.97	92
1429.65	72	1429.65	96	1429.65	82	1429.65	74	1429.65	88	1429.65	88
1432.34	74	1432.34	84	1432.34	84	1432.34	70	1432.34	88	1432.34	84
1435.03	68	1435.03	76	1435.03	80	1435.03	88	1435.03	80	1435.03	96
1437.71	74	1437.71	76	1437.71	80	1437.71	86	1437.71	82	1437.71	78
1440.39	70	1440.39	80	1440.39	88	1440.39	80	1440.39	72	1440.39	78
1443.07	80	1443.07	74	1443.07	94	1443.07	78	1443.07	74	1443.07	94
1445.76	66	1445.76	86	1445.76	76	1445.76	78	1445.76	82	1445.76	80
1448.44	76	1448.44	72	1448.44	80	1448.44	84	1448.44	72	1448.44	90
1451.11	76	1451.11	84	1451.11	78	1451.11	86	1451.11	78	1451.11	76
1453.79	68	1453.79	62	1453.79	84	1453.79	86	1453.79	70	1453.79	90
1456.47	74	1456.47	88	1456.47	84	1456.47	88	1456.47	82	1456.47	86
1459.15	94	1459.15	82	1459.15	76	1459.15	82	1459.15	82	1459.15	96
1461.82	62	1461.82	72	1461.82	78	1461.82	76	1461.82	84	1461.82	74
1464.5	84	1464.5	72	1464.5	78	1464.5	80	1464.5	74	1464.5	82
1467.17	76	1467.17	64	1467.17	78	1467.17	78	1467.17	66	1467.17	80
1469.84	76	1469.84	66	1469.84	76	1469.84	78	1469.84	78	1469.84	72
1472.51	66	1472.51	66	1472.51	86	1472.51	64	1472.51	80	1472.51	86
1475.18	82	1475.18	76	1475.18	84	1475.18	72	1475.18	76	1475.18	78
1477.85	58	1477.85	82	1477.85	74	1477.85	76	1477.85	78	1477.85	68
1480.52	76	1480.52	68	1480.52	72	1480.52	70	1480.52	58	1480.52	74
1483.19	64	1483.19	66	1483.19	74	1483.19	84	1483.19	70	1483.19	84
1485.86	62	1485.86	62	1485.86	68	1485.86	82	1485.86	82	1485.86	74
1488.52	72	1488.52	72	1488.52	66	1488.52	64	1488.52	72	1488.52	72
1491.19	68	1491.19	70	1491.19	70	1491.19	84	1491.19	74	1491.19	74
1493.85	72	1493.85	66	1493.85	84	1493.85	88	1493.85	82	1493.85	80
1496.52	76	1496.52	86	1496.52	76	1496.52	76	1496.52	70	1496.52	70
1499.18	62	1499.18	70	1499.18	70	1499.18	76	1499.18	66	1499.18	84
1501.84	66	1501.84	72	1501.84	76	1501.84	76	1501.84	74	1501.84	66
1504.5	64	1504.5	88	1504.5	64	1504.5	76	1504.5	72	1504.5	76
1507.16	82	1507.16	82	1507.16	66	1507.16	68	1507.16	66	1507.16	68
1509.82	66	1509.82	64	1509.82	78	1509.82	80	1509.82	88	1509.82	80
1512.47	68	1512.47	66	1512.47	72	1512.47	78	1512.47	70	1512.47	92
1515.13	64	1515.13	72	1515.13	70	1515.13	70	1515.13	68	1515.13	72
1517.79	68	1517.79	68	1517.79	66	1517.79	84	1517.79	84	1517.79	78
1520.44	76	1520.44	84	1520.44	74	1520.44	68	1520.44	80	1520.44	62
1523.09	66	1523.09	80	1523.09	82	1523.09	68	1523.09	76	1523.09	82
1525.75	68	1525.75	66	1525.75	70	1525.75	68	1525.75	54	1525.75	68
1528.4	76	1528.4	76	1528.4	70	1528.4	90	1528.4	72	1528.4	76
1531.05	70	1531.05	76	1531.05	70	1531.05	88	1531.05	76	1531.05	74
1533.7	70	1533.7	82	1533.7	78	1533.7	70	1533.7	68	1533.7	76
1536.35	90	1536.35	72	1536.35	80	1536.35	78	1536.35	76	1536.35	78
1539	66	1539	76	1539	70	1539	70	1539	68	1539	90
1541.64	70	1541.64	72	1541.64	62	1541.64	72	1541.64	72	1541.64	86
1544.29	68	1544.29	82	1544.29	68	1544.29	72	1544.29	74	1544.29	82
1546.93	76	1546.93	78	1546.93	70	1546.93	78	1546.93	72	1546.93	80
1549.58	86	1549.58	70	1549.58	80	1549.58	76	1549.58	80	1549.58	80
1552.22	70	1552.22	70	1552.22	74	1552.22	76	1552.22	76	1552.22	88
1554.86	80	1554.86	80	1554.86	88	1554.86	88	1554.86	74	1554.86	78
1557.5	68	1557.5	82	1557.5	76	1557.5	80	1557.5	76	1557.5	74
1560.15	78	1560.15	68	1560.15	88	1560.15	78	1560.15	82	1560.15	94
1562.78	90	1562.78	84	1562.78	78	1562.78	90	1562.78	84	1562.78	98
1565.42	92	1565.42	82	1565.42	94	1565.42	78	1565.42	98	1565.42	86
1568.06	104	1568.06	124	1568.06	108	1568.06	94	1568.06	108	1568.06	108
1570.7	118	1570.7	112	1570.7	116	1570.7	114	1570.7	118	1570.7	136
1573.33	128	1573.33	128	1573.33	134	1573.33	138	1573.33	160	1573.33	144
1575.97	158	1575.97	156	1575.97	162	1575.97	142	1575.97	170	1575.97	170
1578.6	186	1578.6	188	1578.6	192	1578.6	174	1578.6	178	1578.6	218
1581.23	178	1581.23	196	1581.23	196	1581.23	204	1581.23	178	1581.23	218
1583.87	144	1583.87	174	1583.87	158	1583.87	178	1583.87	154	1583.87	168
1586.5	114	1586.5	150	1586.5	148	1586.5	154	1586.5	126	1586.5	138
1589.13	120	1589.13	142	1589.13	118	1589.13	122	1589.13	120	1589.13	114
1591.75	96	1591.75	104	1591.75	92	1591.75	108	1591.75	116	1591.75	116
1594.38	92	1594.38	98	1594.38	94	1594.38	102	1594.38	88	1594.38	100
1597.01	82	1597.01	80	1597.01	94	1597.01	84	1597.01	96	1597.01	90
1599.64	82	1599.64	82	1599.64	94	1599.64	90	1599.64	96	1599.64	84
1602.26	68	1602.26	96	1602.26	78	1602.26	90	1602.26	64	1602.26	86
1604.89	80	1604.89	70	1604.89	92	1604.89	72	1604.89	76	1604.89	78
1607.51	68	1607.51	78	1607.51	76	1607.51	62	1607.51	64	1607.51	72
1610.13	68	1610.13	70	1610.13	82	1610.13	68	1610.13	68	1610.13	72
1612.75	78	1612.75	78	1612.75	70	1612.75	72	1612.75	78	1612.75	72
1615.38	70	1615.38	64	1615.38	66	1615.38	72	1615.38	62	1615.38	64
1617.99	70	1617.99	90	1617.99	68	1617.99	68	1617.99	64	1617.99	72
1620.61	76	1620.61	66	1620.61	74	1620.61	76	1620.61	80	1620.61	66
1623.23	64	1623.23	78	1623.23	68	1623.23	70	1623.23	72	1623.23	62
1625.85	64	1625.85	60	1625.85	88	1625.85	80	1625.85	80	1625.85	60
1628.47	78	1628.47	64	1628.47	64	1628.47	70	1628.47	64	1628.47	66
1631.08	66	1631.08	72	1631.08	50	1631.08	74	1631.08	66	1631.08	58
1633.69	60	1633.69	72	1633.69	64	1633.69	60	1633.69	78	1633.69	78
1636.31	68	1636.31	72	1636.31	70	1636.31	64	1636.31	60	1636.31	68
1638.92	66	1638.92	72	1638.92	76	1638.92	62	1638.92	62	1638.92	74
1641.53	68	1641.53	60	1641.53	60	1641.53	64	1641.53	66	1641.53	68
1644.14	82	1644.14	78	1644.14	72	1644.14	72	1644.14	60	1644.14	66
1646.75	70	1646.75	68	1646.75	76	1646.75	66	1646.75	62	1646.75	70
1649.36	74	1649.36	68	1649.36	68	1649.36	64	1649.36	62	1649.36	80
1651.97	60	1651.97	72	1651.97	70	1651.97	62	1651.97	66	1651.97	58
1654.57	66	1654.57	68	1654.57	68	1654.57	60	1654.57	56	1654.57	74
1657.18	58	1657.18	68	1657.18	78	1657.18	60	1657.18	56	1657.18	76
1659.78	74	1659.78	60	1659.78	72	1659.78	70	1659.78	60	1659.78	58
1662.39	62	1662.39	72	1662.39	62	1662.39	70	1662.39	60	1662.39	90
1664.99	56	1664.99	84	1664.99	70	1664.99	76	1664.99	62	1664.99	56
1667.59	62	1667.59	80	1667.59	64	1667.59	56	1667.59	60	1667.59	68
1670.19	66	1670.19	62	1670.19	74	1670.19	64	1670.19	60	1670.19	70
1672.79	62	1672.79	68	1672.79	68	1672.79	46	1672.79	66	1672.79	74
1675.39	70	1675.39	82	1675.39	62	1675.39	58	1675.39	60	1675.39	78
1677.99	64	1677.99	60	1677.99	66	1677.99	62	1677.99	68	1677.99	72
1680.59	70	1680.59	58	1680.59	70	1680.59	70	1680.59	62	1680.59	76
1683.19	64	1683.19	70	1683.19	58	1683.19	68	1683.19	56	1683.19	70
1685.78	54	1685.78	66	1685.78	58	1685.78	54	1685.78	74	1685.78	72
1688.38	72	1688.38	56	1688.38	60	1688.38	68	1688.38	58	1688.38	74
1690.97	62	1690.97	70	1690.97	62	1690.97	56	1690.97	58	1690.97	68
1693.56	58	1693.56	66	1693.56	62	1693.56	60	1693.56	58	1693.56	64
1696.16	44	1696.16	66	1696.16	62	1696.16	60	1696.16	62	1696.16	62
1698.75	60	1698.75	74	1698.75	74	1698.75	68	1698.75	56	1698.75	74
1701.34	64	1701.34	78	1701.34	70	1701.34	66	1701.34	56	1701.34	60
1703.93	66	1703.93	68	1703.93	66	1703.93	62	1703.93	54	1703.93	58
1706.51	64	1706.51	74	1706.51	62	1706.51	56	1706.51	56	1706.51	68
1709.1	60	1709.1	60	1709.1	60	1709.1	60	1709.1	66	1709.1	66
1711.69	64	1711.69	62	1711.69	64	1711.69	62	1711.69	66	1711.69	64
1714.27	66	1714.27	62	1714.27	62	1714.27	66	1714.27	74	1714.27	62
1716.86	56	1716.86	46	1716.86	58	1716.86	68	1716.86	60	1716.86	82
1719.44	68	1719.44	62	1719.44	66	1719.44	68	1719.44	72	1719.44	80
1722.02	62	1722.02	58	1722.02	58	1722.02	64	1722.02	56	1722.02	70
1724.6	56	1724.6	72	1724.6	70	1724.6	64	1724.6	70	1724.6	74
1727.19	68	1727.19	66	1727.19	62	1727.19	68	1727.19	66	1727.19	64
1729.77	60	1729.77	64	1729.77	74	1729.77	70	1729.77	64	1729.77	50
1732.35	74	1732.35	62	1732.35	68	1732.35	48	1732.35	68	1732.35	56
1734.92	68	1734.92	62	1734.92	62	1734.92	70	1734.92	66	1734.92	66
1737.5	58	1737.5	60	1737.5	66	1737.5	66	1737.5	60	1737.5	62
1740.08	66	1740.08	60	1740.08	66	1740.08	62	1740.08	72	1740.08	64
1742.65	58	1742.65	68	1742.65	52	1742.65	62	1742.65	52	1742.65	60
1745.23	56	1745.23	68	1745.23	68	1745.23	70	1745.23	60	1745.23	52
1747.8	44	1747.8	64	1747.8	72	1747.8	64	1747.8	66	1747.8	68
1750.37	56	1750.37	70	1750.37	66	1750.37	54	1750.37	58	1750.37	62
1752.94	58	1752.94	66	1752.94	62	1752.94	62	1752.94	60	1752.94	68
1755.51	60	1755.51	60	1755.51	64	1755.51	66	1755.51	60	1755.51	50
1758.08	54	1758.08	68	1758.08	64	1758.08	78	1758.08	60	1758.08	66
1760.65	56	1760.65	66	1760.65	70	1760.65	60	1760.65	52	1760.65	68
1763.22	60	1763.22	60	1763.22	66	1763.22	60	1763.22	54	1763.22	60
1765.79	60	1765.79	66	1765.79	64	1765.79	58	1765.79	54	1765.79	66
1768.36	54	1768.36	54	1768.36	66	1768.36	72	1768.36	58	1768.36	58
1770.92	46	1770.92	72	1770.92	54	1770.92	56	1770.92	68	1770.92	62
1773.48	54	1773.48	62	1773.48	62	1773.48	60	1773.48	68	1773.48	66
1776.05	56	1776.05	68	1776.05	72	1776.05	54	1776.05	66	1776.05	62
1778.61	58	1778.61	58	1778.61	60	1778.61	60	1778.61	56	1778.61	62
1781.17	66	1781.17	70	1781.17	76	1781.17	64	1781.17	74	1781.17	70
1783.73	54	1783.73	68	1783.73	66	1783.73	52	1783.73	54	1783.73	76
1786.29	58	1786.29	70	1786.29	60	1786.29	60	1786.29	60	1786.29	66
1788.85	52	1788.85	62	1788.85	58	1788.85	60	1788.85	58	1788.85	56
1791.41	68	1791.41	54	1791.41	60	1791.41	62	1791.41	52	1791.41	62
1793.97	72	1793.97	72	1793.97	54	1793.97	60	1793.97	70	1793.97	62
1796.52	62	1796.52	60	1796.52	68	1796.52	60	1796.52	56	1796.52	68
1799.08	58	1799.08	56	1799.08	52	1799.08	66	1799.08	64	1799.08	66
1801.63	58	1801.63	60	1801.63	64	1801.63	68	1801.63	56	1801.63	72
1804.19	56	1804.19	54	1804.19	58	1804.19	66	1804.19	60	1804.19	62
1806.74	66	1806.74	66	1806.74	60	1806.74	62	1806.74	54	1806.74	60
1809.29	62	1809.29	50	1809.29	60	1809.29	70	1809.29	66	1809.29	60
1811.84	52	1811.84	68	1811.84	54	1811.84	64	1811.84	62	1811.84	64
1814.39	60	1814.39	72	1814.39	60	1814.39	72	1814.39	54	1814.39	50
1816.94	50	1816.94	52	1816.94	70	1816.94	58	1816.94	56	1816.94	74
1819.49	66	1819.49	48	1819.49	76	1819.49	56	1819.49	56	1819.49	58
1822.04	54	1822.04	58	1822.04	42	1822.04	64	1822.04	72	1822.04	66
1824.58	52	1824.58	72	1824.58	64	1824.58	54	1824.58	64	1824.58	64
1827.13	52	1827.13	48	1827.13	62	1827.13	54	1827.13	60	1827.13	56
1829.67	44	1829.67	58	1829.67	60	1829.67	58	1829.67	62	1829.67	70
1832.21	54	1832.21	60	1832.21	68	1832.21	56	1832.21	58	1832.21	64
1834.76	58	1834.76	68	1834.76	70	1834.76	54	1834.76	64	1834.76	72
1837.3	46	1837.3	58	1837.3	64	1837.3	66	1837.3	52	1837.3	58
1839.84	60	1839.84	56	1839.84	74	1839.84	58	1839.84	48	1839.84	64
1842.38	58	1842.38	68	1842.38	62	1842.38	50	1842.38	66	1842.38	70
1844.92	60	1844.92	54	1844.92	66	1844.92	52	1844.92	58	1844.92	68
1847.46	52	1847.46	50	1847.46	56	1847.46	58	1847.46	56	1847.46	66
1849.99	60	1849.99	66	1849.99	70	1849.99	68	1849.99	68	1849.99	76
1852.53	56	1852.53	60	1852.53	58	1852.53	56	1852.53	66	1852.53	68
1855.06	62	1855.06	64	1855.06	70	1855.06	66	1855.06	64	1855.06	72
1857.6	74	1857.6	64	1857.6	62	1857.6	60	1857.6	64	1857.6	54
1860.13	62	1860.13	58	1860.13	70	1860.13	64	1860.13	60	1860.13	66
1862.66	56	1862.66	64	1862.66	54	1862.66	68	1862.66	58	1862.66	62
1865.2	58	1865.2	66	1865.2	56	1865.2	62	1865.2	62	1865.2	70
1867.73	54	1867.73	68	1867.73	60	1867.73	64	1867.73	56	1867.73	76
1870.26	60	1870.26	66	1870.26	70	1870.26	70	1870.26	66	1870.26	70
1872.79	62	1872.79	62	1872.79	50	1872.79	70	1872.79	62	1872.79	74
1875.31	64	1875.31	64	1875.31	58	1875.31	66	1875.31	66	1875.31	62
1877.84	56	1877.84	62	1877.84	68	1877.84	64	1877.84	62	1877.84	64
1880.37	56	1880.37	58	1880.37	58	1880.37	64	1880.37	54	1880.37	62
1882.89	58	1882.89	76	1882.89	54	1882.89	62	1882.89	48	1882.89	64
1885.42	66	1885.42	58	1885.42	62	1885.42	58	1885.42	60	1885.42	62
1887.94	60	1887.94	60	1887.94	60	1887.94	60	1887.94	66	1887.94	54
1890.46	62	1890.46	62	1890.46	54	1890.46	56	1890.46	62	1890.46	62
1892.99	66	1892.99	58	1892.99	58	1892.99	58	1892.99	56	1892.99	60
1895.51	52	1895.51	48	1895.51	56	1895.51	60	1895.51	60	1895.51	60
1898.03	66	1898.03	64	1898.03	56	1898.03	54	1898.03	60	1898.03	56
1900.55	54	1900.55	52	1900.55	60	1900.55	62	1900.55	48	1900.55	58
1903.06	50	1903.06	66	1903.06	62	1903.06	52	1903.06	56	1903.06	56
1905.58	66	1905.58	62	1905.58	66	1905.58	60	1905.58	66	1905.58	54
1908.1	54	1908.1	64	1908.1	56	1908.1	60	1908.1	60	1908.1	64
1910.61	58	1910.61	62	1910.61	64	1910.61	60	1910.61	64	1910.61	66
1913.13	60	1913.13	54	1913.13	58	1913.13	56	1913.13	58	1913.13	62
1915.64	60	1915.64	60	1915.64	58	1915.64	66	1915.64	66	1915.64	60
1918.15	50	1918.15	62	1918.15	60	1918.15	62	1918.15	64	1918.15	58
1920.67	64	1920.67	54	1920.67	62	1920.67	48	1920.67	54	1920.67	50
1923.18	56	1923.18	68	1923.18	66	1923.18	62	1923.18	58	1923.18	64
1925.69	40	1925.69	62	1925.69	62	1925.69	56	1925.69	52	1925.69	60
1928.2	54	1928.2	54	1928.2	64	1928.2	70	1928.2	52	1928.2	64
1930.71	52	1930.71	42	1930.71	58	1930.71	48	1930.71	56	1930.71	62
1933.21	52	1933.21	72	1933.21	56	1933.21	54	1933.21	54	1933.21	62
1935.72	62	1935.72	54	1935.72	70	1935.72	72	1935.72	58	1935.72	66
1938.22	60	1938.22	62	1938.22	60	1938.22	58	1938.22	62	1938.22	62
1940.73	64	1940.73	64	1940.73	56	1940.73	60	1940.73	56	1940.73	56
1943.23	62	1943.23	48	1943.23	68	1943.23	54	1943.23	52	1943.23	60
1945.74	66	1945.74	64	1945.74	56	1945.74	48	1945.74	66	1945.74	56
1948.24	44	1948.24	60	1948.24	62	1948.24	58	1948.24	44	1948.24	58
1950.74	54	1950.74	56	1950.74	50	1950.74	64	1950.74	50	1950.74	74
1953.24	50	1953.24	56	1953.24	56	1953.24	66	1953.24	56	1953.24	52
1955.74	64	1955.74	56	1955.74	60	1955.74	60	1955.74	44	1955.74	60
1958.24	50	1958.24	62	1958.24	62	1958.24	60	1958.24	68	1958.24	64
1960.74	58	1960.74	58	1960.74	52	1960.74	66	1960.74	58	1960.74	56
1963.23	60	1963.23	60	1963.23	50	1963.23	58	1963.23	54	1963.23	70
1965.73	66	1965.73	46	1965.73	38	1965.73	50	1965.73	64	1965.73	60
1968.22	52	1968.22	56	1968.22	56	1968.22	62	1968.22	60	1968.22	52
1970.72	58	1970.72	54	1970.72	54	1970.72	68	1970.72	50	1970.72	58
1973.21	50	1973.21	50	1973.21	60	1973.21	66	1973.21	54	1973.21	70
1975.7	60	1975.7	68	1975.7	54	1975.7	58	1975.7	60	1975.7	60
1978.2	58	1978.2	66	1978.2	52	1978.2	62	1978.2	58	1978.2	76
1980.69	48	1980.69	52	1980.69	50	1980.69	58	1980.69	66	1980.69	56
1983.18	66	1983.18	66	1983.18	66	1983.18	62	1983.18	60	1983.18	58
1985.66	54	1985.66	62	1985.66	60	1985.66	64	1985.66	50	1985.66	64
1988.15	54	1988.15	64	1988.15	54	1988.15	46	1988.15	56	1988.15	64
1990.64	44	1990.64	48	1990.64	56	1990.64	64	1990.64	56	1990.64	62
1993.13	56	1993.13	70	1993.13	64	1993.13	50	1993.13	54	1993.13	62
1995.61	50	1995.61	58	1995.61	62	1995.61	62	1995.61	58	1995.61	64
1998.09	52	1998.09	68	1998.09	58	1998.09	56	1998.09	76	1998.09	54
2000.58	54	2000.58	56	2000.58	76	2000.58	66	2000.58	58	2000.58	72
2003.06	54	2003.06	64	2003.06	54	2003.06	62	2003.06	60	2003.06	56
2005.54	56	2005.54	56	2005.54	68	2005.54	58	2005.54	60	2005.54	56
2008.02	54	2008.02	50	2008.02	56	2008.02	46	2008.02	70	2008.02	62
2010.5	48	2010.5	62	2010.5	52	2010.5	46	2010.5	48	2010.5	50
2012.98	48	2012.98	58	2012.98	56	2012.98	60	2012.98	54	2012.98	58
2015.46	60	2015.46	60	2015.46	60	2015.46	54	2015.46	72	2015.46	64
2017.94	50	2017.94	60	2017.94	58	2017.94	48	2017.94	64	2017.94	60
2020.42	52	2020.42	72	2020.42	50	2020.42	54	2020.42	46	2020.42	60
2022.89	62	2022.89	52	2022.89	54	2022.89	64	2022.89	56	2022.89	60
2025.37	56	2025.37	60	2025.37	50	2025.37	48	2025.37	60	2025.37	66
2027.84	56	2027.84	64	2027.84	54	2027.84	56	2027.84	50	2027.84	66
2030.31	54	2030.31	58	2030.31	68	2030.31	66	2030.31	50	2030.31	58
2032.78	50	2032.78	50	2032.78	64	2032.78	60	2032.78	58	2032.78	60
2035.26	52	2035.26	58	2035.26	48	2035.26	66	2035.26	52	2035.26	60
2037.73	64	2037.73	48	2037.73	50	2037.73	64	2037.73	64	2037.73	62
2040.2	50	2040.2	56	2040.2	56	2040.2	50	2040.2	48	2040.2	64
2042.66	58	2042.66	54	2042.66	44	2042.66	56	2042.66	58	2042.66	60
2045.13	52	2045.13	62	2045.13	42	2045.13	60	2045.13	56	2045.13	62
2047.6	56	2047.6	46	2047.6	66	2047.6	62	2047.6	54	2047.6	66
2050.06	54	2050.06	60	2050.06	60	2050.06	58	2050.06	50	2050.06	56
2052.53	44	2052.53	70	2052.53	58	2052.53	54	2052.53	56	2052.53	62
2054.99	50	2054.99	52	2054.99	62	2054.99	52	2054.99	52	2054.99	60
2057.46	48	2057.46	68	2057.46	56	2057.46	58	2057.46	68	2057.46	62
2059.92	50	2059.92	54	2059.92	52	2059.92	70	2059.92	54	2059.92	56
2062.38	46	2062.38	54	2062.38	58	2062.38	46	2062.38	60	2062.38	50
2064.84	42	2064.84	58	2064.84	48	2064.84	60	2064.84	56	2064.84	44
2067.3	50	2067.3	58	2067.3	56	2067.3	56	2067.3	50	2067.3	54
2069.76	46	2069.76	52	2069.76	62	2069.76	42	2069.76	58	2069.76	58
2072.22	54	2072.22	54	2072.22	52	2072.22	54	2072.22	46	2072.22	48
2074.68	56	2074.68	56	2074.68	60	2074.68	60	2074.68	58	2074.68	48
2077.13	60	2077.13	48	2077.13	56	2077.13	72	2077.13	54	2077.13	42
2079.59	44	2079.59	62	2079.59	64	2079.59	60	2079.59	48	2079.59	60
2082.04	56	2082.04	54	2082.04	56	2082.04	50	2082.04	46	2082.04	44
2084.49	50	2084.49	62	2084.49	66	2084.49	62	2084.49	56	2084.49	54
2086.95	48	2086.95	54	2086.95	46	2086.95	48	2086.95	44	2086.95	66
2089.4	52	2089.4	60	2089.4	50	2089.4	50	2089.4	48	2089.4	46
2091.85	60	2091.85	60	2091.85	52	2091.85	50	2091.85	50	2091.85	52
2094.3	48	2094.3	64	2094.3	48	2094.3	56	2094.3	62	2094.3	54
2096.75	50	2096.75	56	2096.75	46	2096.75	58	2096.75	68	2096.75	46
2099.2	60	2099.2	60	2099.2	62	2099.2	48	2099.2	54	2099.2	60
2101.65	54	2101.65	56	2101.65	42	2101.65	42	2101.65	56	2101.65	62
2104.09	52	2104.09	50	2104.09	52	2104.09	44	2104.09	42	2104.09	48
2106.54	46	2106.54	52	2106.54	48	2106.54	54	2106.54	56	2106.54	56
2108.98	52	2108.98	58	2108.98	52	2108.98	54	2108.98	50	2108.98	52
2111.43	54	2111.43	56	2111.43	58	2111.43	58	2111.43	48	2111.43	60
2113.87	46	2113.87	56	2113.87	48	2113.87	54	2113.87	46	2113.87	56
2116.31	52	2116.31	58	2116.31	58	2116.31	58	2116.31	56	2116.31	58
2118.75	46	2118.75	60	2118.75	60	2118.75	58	2118.75	56	2118.75	52
2121.2	48	2121.2	58	2121.2	58	2121.2	50	2121.2	42	2121.2	60
2123.64	52	2123.64	56	2123.64	54	2123.64	60	2123.64	50	2123.64	66
2126.07	62	2126.07	66	2126.07	44	2126.07	50	2126.07	54	2126.07	52
2128.51	52	2128.51	50	2128.51	48	2128.51	50	2128.51	50	2128.51	64
2130.95	64	2130.95	60	2130.95	62	2130.95	60	2130.95	50	2130.95	54
2133.38	68	2133.38	56	2133.38	48	2133.38	54	2133.38	62	2133.38	42
2135.82	58	2135.82	52	2135.82	70	2135.82	66	2135.82	56	2135.82	52
2138.25	48	2138.25	54	2138.25	62	2138.25	60	2138.25	62	2138.25	56
2140.69	44	2140.69	54	2140.69	48	2140.69	50	2140.69	50	2140.69	52
2143.12	54	2143.12	52	2143.12	48	2143.12	44	2143.12	66	2143.12	58
2145.55	58	2145.55	62	2145.55	56	2145.55	52	2145.55	50	2145.55	64
2147.98	54	2147.98	66	2147.98	54	2147.98	60	2147.98	52	2147.98	48
2150.42	52	2150.42	52	2150.42	50	2150.42	60	2150.42	58	2150.42	60
2152.84	46	2152.84	60	2152.84	56	2152.84	60	2152.84	40	2152.84	58
2155.27	46	2155.27	52	2155.27	56	2155.27	50	2155.27	64	2155.27	52
2157.7	42	2157.7	54	2157.7	46	2157.7	58	2157.7	50	2157.7	54
2160.13	52	2160.13	56	2160.13	60	2160.13	44	2160.13	54	2160.13	52
2162.55	56	2162.55	58	2162.55	50	2162.55	54	2162.55	50	2162.55	58
2164.98	50	2164.98	48	2164.98	48	2164.98	46	2164.98	46	2164.98	56
2167.4	52	2167.4	58	2167.4	44	2167.4	56	2167.4	44	2167.4	58
2169.82	52	2169.82	62	2169.82	48	2169.82	50	2169.82	54	2169.82	56
2172.25	52	2172.25	50	2172.25	48	2172.25	56	2172.25	56	2172.25	60
2174.67	44	2174.67	64	2174.67	56	2174.67	46	2174.67	56	2174.67	60
2177.09	60	2177.09	60	2177.09	52	2177.09	50	2177.09	42	2177.09	56
2179.51	60	2179.51	38	2179.51	48	2179.51	38	2179.51	54	2179.51	62
2181.93	40	2181.93	48	2181.93	42	2181.93	52	2181.93	50	2181.93	60
2184.35	52	2184.35	72	2184.35	54	2184.35	44	2184.35	40	2184.35	46
2186.76	54	2186.76	48	2186.76	54	2186.76	54	2186.76	44	2186.76	56
2189.18	48	2189.18	70	2189.18	60	2189.18	60	2189.18	44	2189.18	60
2191.6	38	2191.6	58	2191.6	50	2191.6	46	2191.6	52	2191.6	62
2194.01	54	2194.01	50	2194.01	58	2194.01	56	2194.01	38	2194.01	44
2196.42	54	2196.42	62	2196.42	56	2196.42	62	2196.42	56	2196.42	62
2198.84	50	2198.84	52	2198.84	46	2198.84	56	2198.84	50	2198.84	56
2201.25	56	2201.25	42	2201.25	56	2201.25	52	2201.25	54	2201.25	52
2203.66	46	2203.66	38	2203.66	50	2203.66	48	2203.66	66	2203.66	58
2206.07	48	2206.07	52	2206.07	58	2206.07	62	2206.07	50	2206.07	54
2208.48	54	2208.48	50	2208.48	64	2208.48	58	2208.48	56	2208.48	46
2210.89	42	2210.89	50	2210.89	58	2210.89	62	2210.89	56	2210.89	46
2213.3	40	2213.3	54	2213.3	50	2213.3	52	2213.3	50	2213.3	50
2215.7	50	2215.7	54	2215.7	58	2215.7	36	2215.7	44	2215.7	56
2218.11	50	2218.11	48	2218.11	52	2218.11	52	2218.11	54	2218.11	52
2220.52	54	2220.52	56	2220.52	50	2220.52	54	2220.52	66	2220.52	56
2222.92	58	2222.92	54	2222.92	42	2222.92	54	2222.92	46	2222.92	60
2225.32	56	2225.32	54	2225.32	64	2225.32	44	2225.32	56	2225.32	60
2227.73	48	2227.73	50	2227.73	48	2227.73	58	2227.73	60	2227.73	54
2230.13	54	2230.13	52	2230.13	50	2230.13	58	2230.13	64	2230.13	48
2232.53	46	2232.53	58	2232.53	54	2232.53	50	2232.53	58	2232.53	60
2234.93	46	2234.93	50	2234.93	42	2234.93	50	2234.93	48	2234.93	58
2237.33	58	2237.33	50	2237.33	56	2237.33	44	2237.33	60	2237.33	56
2239.73	42	2239.73	54	2239.73	52	2239.73	54	2239.73	46	2239.73	70
2242.12	56	2242.12	50	2242.12	52	2242.12	48	2242.12	56	2242.12	60
2244.52	54	2244.52	52	2244.52	52	2244.52	52	2244.52	52	2244.52	44
2246.92	56	2246.92	48	2246.92	54	2246.92	54	2246.92	46	2246.92	62
2249.31	40	2249.31	48	2249.31	52	2249.31	56	2249.31	44	2249.31	54
2251.71	46	2251.71	60	2251.71	58	2251.71	60	2251.71	58	2251.71	48
2254.1	64	2254.1	42	2254.1	48	2254.1	52	2254.1	48	2254.1	48
2256.49	44	2256.49	52	2256.49	52	2256.49	54	2256.49	50	2256.49	56
2258.88	50	2258.88	54	2258.88	44	2258.88	48	2258.88	50	2258.88	62
2261.27	54	2261.27	48	2261.27	52	2261.27	52	2261.27	48	2261.27	56
2263.66	48	2263.66	54	2263.66	42	2263.66	50	2263.66	48	2263.66	52
2266.05	48	2266.05	46	2266.05	50	2266.05	56	2266.05	52	2266.05	54
2268.44	42	2268.44	52	2268.44	56	2268.44	54	2268.44	52	2268.44	52
2270.83	50	2270.83	56	2270.83	54	2270.83	54	2270.83	46	2270.83	60
2273.21	44	2273.21	50	2273.21	44	2273.21	50	2273.21	58	2273.21	50
2275.6	56	2275.6	58	2275.6	44	2275.6	44	2275.6	42	2275.6	50
2277.99	58	2277.99	58	2277.99	56	2277.99	50	2277.99	52	2277.99	46
2280.37	46	2280.37	56	2280.37	48	2280.37	58	2280.37	54	2280.37	48
2282.75	56	2282.75	56	2282.75	54	2282.75	52	2282.75	50	2282.75	54
2285.14	58	2285.14	52	2285.14	44	2285.14	46	2285.14	52	2285.14	48
2287.52	46	2287.52	56	2287.52	52	2287.52	46	2287.52	54	2287.52	58
2289.9	46	2289.9	54	2289.9	58	2289.9	52	2289.9	56	2289.9	42
2292.28	44	2292.28	40	2292.28	46	2292.28	58	2292.28	40	2292.28	50
2294.65	52	2294.65	60	2294.65	56	2294.65	54	2294.65	58	2294.65	54
2297.03	48	2297.03	54	2297.03	48	2297.03	54	2297.03	60	2297.03	56
2299.41	50	2299.41	52	2299.41	50	2299.41	58	2299.41	46	2299.41	50
2301.79	46	2301.79	50	2301.79	48	2301.79	48	2301.79	50	2301.79	54
2304.16	46	2304.16	56	2304.16	58	2304.16	52	2304.16	42	2304.16	52
2306.54	44	2306.54	62	2306.54	54	2306.54	62	2306.54	34	2306.54	44
2308.91	60	2308.91	60	2308.91	52	2308.91	46	2308.91	54	2308.91	48
2311.28	46	2311.28	46	2311.28	60	2311.28	48	2311.28	46	2311.28	56
2313.66	50	2313.66	52	2313.66	48	2313.66	56	2313.66	46	2313.66	56
2316.03	42	2316.03	50	2316.03	56	2316.03	52	2316.03	54	2316.03	52
2318.4	50	2318.4	50	2318.4	60	2318.4	36	2318.4	56	2318.4	62
2320.77	50	2320.77	58	2320.77	50	2320.77	58	2320.77	46	2320.77	66
2323.14	46	2323.14	58	2323.14	54	2323.14	38	2323.14	56	2323.14	56
2325.5	62	2325.5	64	2325.5	66	2325.5	48	2325.5	56	2325.5	44
2327.87	46	2327.87	54	2327.87	46	2327.87	66	2327.87	52	2327.87	54
2330.24	46	2330.24	56	2330.24	52	2330.24	52	2330.24	52	2330.24	54
2332.6	46	2332.6	44	2332.6	54	2332.6	50	2332.6	46	2332.6	54
2334.97	46	2334.97	44	2334.97	52	2334.97	42	2334.97	42	2334.97	48
2337.33	48	2337.33	60	2337.33	60	2337.33	52	2337.33	54	2337.33	56
2339.69	54	2339.69	50	2339.69	48	2339.69	56	2339.69	56	2339.69	60
2342.06	40	2342.06	64	2342.06	56	2342.06	62	2342.06	48	2342.06	66
2344.42	50	2344.42	48	2344.42	50	2344.42	54	2344.42	54	2344.42	42
2346.78	42	2346.78	50	2346.78	54	2346.78	48	2346.78	56	2346.78	56
2349.14	54	2349.14	50	2349.14	42	2349.14	52	2349.14	74	2349.14	56
2351.49	52	2351.49	58	2351.49	54	2351.49	48	2351.49	46	2351.49	48
2353.85	58	2353.85	50	2353.85	50	2353.85	54	2353.85	44	2353.85	50
2356.21	52	2356.21	38	2356.21	44	2356.21	48	2356.21	50	2356.21	58
2358.57	48	2358.57	52	2358.57	44	2358.57	50	2358.57	44	2358.57	58
2360.92	54	2360.92	52	2360.92	54	2360.92	48	2360.92	52	2360.92	48
2363.28	48	2363.28	52	2363.28	48	2363.28	54	2363.28	50	2363.28	42
2365.63	50	2365.63	50	2365.63	50	2365.63	58	2365.63	50	2365.63	54
2367.98	48	2367.98	52	2367.98	50	2367.98	50	2367.98	56	2367.98	56
2370.33	58	2370.33	44	2370.33	48	2370.33	56	2370.33	54	2370.33	52
2372.68	58	2372.68	50	2372.68	54	2372.68	62	2372.68	54	2372.68	50
2375.04	40	2375.04	46	2375.04	42	2375.04	48	2375.04	48	2375.04	50
2377.38	54	2377.38	54	2377.38	48	2377.38	64	2377.38	48	2377.38	44
2379.73	50	2379.73	40	2379.73	54	2379.73	62	2379.73	56	2379.73	50
2382.08	50	2382.08	48	2382.08	44	2382.08	40	2382.08	48	2382.08	52
2384.43	56	2384.43	50	2384.43	52	2384.43	50	2384.43	44	2384.43	52
2386.77	52	2386.77	48	2386.77	50	2386.77	62	2386.77	52	2386.77	60
2389.12	44	2389.12	48	2389.12	44	2389.12	38	2389.12	54	2389.12	60
2391.46	54	2391.46	46	2391.46	50	2391.46	48	2391.46	58	2391.46	54
2393.81	50	2393.81	52	2393.81	54	2393.81	52	2393.81	46	2393.81	44
2396.15	64	2396.15	44	2396.15	58	2396.15	60	2396.15	50	2396.15	40
2398.49	58	2398.49	42	2398.49	62	2398.49	50	2398.49	48	2398.49	46
2400.83	66	2400.83	54	2400.83	60	2400.83	44	2400.83	40	2400.83	42
2403.17	50	2403.17	56	2403.17	54	2403.17	56	2403.17	56	2403.17	46
2405.51	40	2405.51	52	2405.51	44	2405.51	48	2405.51	56	2405.51	56
2407.85	42	2407.85	52	2407.85	48	2407.85	50	2407.85	46	2407.85	48
2410.19	46	2410.19	46	2410.19	50	2410.19	54	2410.19	40	2410.19	56
2412.53	62	2412.53	44	2412.53	56	2412.53	54	2412.53	54	2412.53	52
2414.86	66	2414.86	58	2414.86	50	2414.86	54	2414.86	50	2414.86	54
2417.2	42	2417.2	52	2417.2	58	2417.2	56	2417.2	62	2417.2	48
2419.53	54	2419.53	56	2419.53	48	2419.53	56	2419.53	38	2419.53	54
2421.86	50	2421.86	54	2421.86	50	2421.86	54	2421.86	46	2421.86	58
2424.2	46	2424.2	50	2424.2	64	2424.2	50	2424.2	46	2424.2	50
2426.53	50	2426.53	56	2426.53	46	2426.53	52	2426.53	54	2426.53	52
2428.86	52	2428.86	44	2428.86	60	2428.86	54	2428.86	60	2428.86	52
2431.19	42	2431.19	52	2431.19	50	2431.19	58	2431.19	58	2431.19	62
2433.52	52	2433.52	48	2433.52	56	2433.52	54	2433.52	48	2433.52	56
2435.85	54	2435.85	50	2435.85	60	2435.85	66	2435.85	56	2435.85	60
2438.18	60	2438.18	64	2438.18	66	2438.18	54	2438.18	64	2438.18	64
2440.5	60	2440.5	62	2440.5	58	2440.5	62	2440.5	66	2440.5	64
2442.83	80	2442.83	72	2442.83	70	2442.83	60	2442.83	54	2442.83	64
2445.16	82	2445.16	62	2445.16	76	2445.16	72	2445.16	84	2445.16	84
2447.48	64	2447.48	90	2447.48	84	2447.48	80	2447.48	84	2447.48	90
2449.8	76	2449.8	86	2449.8	80	2449.8	84	2449.8	68	2449.8	86
2452.13	76	2452.13	78	2452.13	84	2452.13	86	2452.13	72	2452.13	78
2454.45	66	2454.45	86	2454.45	68	2454.45	76	2454.45	72	2454.45	80
2456.77	72	2456.77	78	2456.77	76	2456.77	68	2456.77	62	2456.77	82
2459.09	58	2459.09	66	2459.09	74	2459.09	68	2459.09	60	2459.09	68
2461.41	68	2461.41	78	2461.41	70	2461.41	68	2461.41	70	2461.41	60
2463.73	56	2463.73	70	2463.73	64	2463.73	56	2463.73	58	2463.73	68
2466.05	60	2466.05	62	2466.05	74	2466.05	62	2466.05	60	2466.05	82
2468.36	60	2468.36	68	2468.36	62	2468.36	60	2468.36	66	2468.36	72
2470.68	60	2470.68	62	2470.68	62	2470.68	62	2470.68	60	2470.68	62
2472.99	60	2472.99	66	2472.99	64	2472.99	60	2472.99	56	2472.99	66
2475.31	52	2475.31	56	2475.31	62	2475.31	54	2475.31	60	2475.31	62
2477.62	58	2477.62	66	2477.62	54	2477.62	64	2477.62	56	2477.62	50
2479.94	60	2479.94	70	2479.94	54	2479.94	56	2479.94	42	2479.94	62
2482.25	52	2482.25	56	2482.25	56	2482.25	56	2482.25	60	2482.25	76
2484.56	52	2484.56	56	2484.56	60	2484.56	62	2484.56	50	2484.56	56
2486.87	52	2486.87	58	2486.87	50	2486.87	52	2486.87	58	2486.87	68
2489.18	42	2489.18	58	2489.18	54	2489.18	66	2489.18	56	2489.18	56
2491.49	52	2491.49	68	2491.49	52	2491.49	64	2491.49	38	2491.49	60
2493.8	50	2493.8	54	2493.8	52	2493.8	42	2493.8	42	2493.8	60
2496.1	56	2496.1	64	2496.1	56	2496.1	48	2496.1	48	2496.1	70
2498.41	48	2498.41	70	2498.41	56	2498.41	50	2498.41	56	2498.41	58
2500.72	56	2500.72	60	2500.72	50	2500.72	52	2500.72	50	2500.72	54
2503.02	52	2503.02	46	2503.02	62	2503.02	58	2503.02	44	2503.02	50
2505.32	50	2505.32	54	2505.32	62	2505.32	58	2505.32	58	2505.32	50
2507.63	42	2507.63	58	2507.63	54	2507.63	54	2507.63	60	2507.63	58
2509.93	64	2509.93	48	2509.93	58	2509.93	56	2509.93	38	2509.93	60
2512.23	54	2512.23	54	2512.23	58	2512.23	46	2512.23	54	2512.23	56
2514.53	64	2514.53	54	2514.53	58	2514.53	56	2514.53	56	2514.53	56
2516.83	42	2516.83	44	2516.83	54	2516.83	50	2516.83	54	2516.83	58
2519.13	50	2519.13	56	2519.13	46	2519.13	50	2519.13	50	2519.13	44
2521.43	48	2521.43	50	2521.43	54	2521.43	58	2521.43	40	2521.43	48
2523.73	54	2523.73	44	2523.73	54	2523.73	60	2523.73	60	2523.73	48
2526.02	48	2526.02	52	2526.02	50	2526.02	58	2526.02	52	2526.02	52
2528.32	50	2528.32	48	2528.32	50	2528.32	52	2528.32	54	2528.32	54
2530.61	58	2530.61	58	2530.61	54	2530.61	54	2530.61	54	2530.61	52
2532.91	54	2532.91	62	2532.91	60	2532.91	46	2532.91	54	2532.91	58
2535.2	38	2535.2	62	2535.2	58	2535.2	74	2535.2	48	2535.2	62
2537.49	46	2537.49	42	2537.49	58	2537.49	54	2537.49	48	2537.49	52
2539.78	48	2539.78	52	2539.78	48	2539.78	52	2539.78	46	2539.78	64
2542.07	56	2542.07	50	2542.07	58	2542.07	48	2542.07	46	2542.07	50
2544.36	62	2544.36	56	2544.36	52	2544.36	54	2544.36	62	2544.36	56
2546.65	58	2546.65	50	2546.65	60	2546.65	52	2546.65	56	2546.65	46
2548.94	46	2548.94	58	2548.94	50	2548.94	50	2548.94	54	2548.94	56
2551.23	52	2551.23	56	2551.23	52	2551.23	54	2551.23	64	2551.23	54
2553.52	56	2553.52	60	2553.52	52	2553.52	60	2553.52	52	2553.52	50
2555.8	54	2555.8	60	2555.8	56	2555.8	54	2555.8	60	2555.8	66
2558.09	52	2558.09	58	2558.09	58	2558.09	52	2558.09	42	2558.09	58
2560.37	50	2560.37	62	2560.37	56	2560.37	58	2560.37	60	2560.37	60
2562.66	48	2562.66	62	2562.66	52	2562.66	52	2562.66	52	2562.66	58
2564.94	44	2564.94	58	2564.94	48	2564.94	52	2564.94	54	2564.94	66
2567.22	44	2567.22	60	2567.22	56	2567.22	60	2567.22	60	2567.22	64
2569.5	60	2569.5	62	2569.5	58	2569.5	48	2569.5	62	2569.5	62
2571.78	54	2571.78	62	2571.78	60	2571.78	54	2571.78	56	2571.78	66
2574.06	58	2574.06	62	2574.06	56	2574.06	50	2574.06	64	2574.06	60
2576.34	50	2576.34	62	2576.34	62	2576.34	54	2576.34	58	2576.34	64
2578.62	64	2578.62	56	2578.62	52	2578.62	58	2578.62	50	2578.62	58
2580.89	53.9808	2580.89	59.9038	2580.89	53.9423	2580.89	61.9135	2580.89	47.9712	2580.89	57.9519
2583.17	51.8957	2583.17	59.6814	2583.17	65.6237	2583.17	63.6361	2583.17	63.743	2583.17	55.8243
2585.45	55.5169	2585.45	51.837	2585.45	51.7373	2585.45	55.4712	2585.45	44.095	2585.45	57.5919
2587.72	51.5969	2587.72	49.8984	2587.72	57.4276	2587.72	47.6976	2587.72	59.6301	2587.72	59.3942
2589.99	61.2243	2589.99	61.0906	2589.99	59.3455	2589.99	63.0072	2589.99	59.5264	2589.99	59.2636
2592.27	55.2555	2592.27	53.4162	2592.27	53.6909	2592.27	53.2047	2592.27	53.7294	2592.27	47.7885
2594.54	62.75	2594.54	57.3013	2594.54	64.5075	2594.54	64.4338	2594.54	59.0886	2594.54	62.5737
2596.81	58.6475	2596.81	62.5931	2596.81	60.7445	2596.81	58.7681	2596.81	54.9667	2596.81	58.6121
2599.08	63.6382	2599.08	58.3486	2599.08	55.143	2599.08	67.5083	2599.08	62.0889	2599.08	60.3822
2601.35	59.7849	2601.35	58.1959	2601.35	68.5974	2601.35	65.134	2601.35	57.625	2601.35	53.2007
2603.62	67.4016	2603.62	54.1827	2603.62	53.7758	2603.62	49.3348	2603.62	53.951	2603.62	47.9734
2605.89	58.7106	2605.89	44.9317	2605.89	52.6731	2605.89	69.0706	2605.89	55.8803	2605.89	56.69
2608.15	58.123	2608.15	56.6807	2608.15	58.0308	2608.15	54.0258	2608.15	61.0182	2608.15	67.4479
2610.42	49.0636	2610.42	55.2838	2610.42	65.0422	2610.42	54.1181	2610.42	59.3948	2610.42	54.8505
2612.69	42.1723	2612.69	64.1458	2612.69	56.0481	2612.69	54.4174	2612.69	58.3269	2612.69	49.8525
2614.95	48.8077	2614.95	66.439	2614.95	54.5438	2614.95	56.7553	2614.95	56.5096	2614.95	54.5438
2617.22	50.4135	2617.22	69.1002	2617.22	54.5906	2617.22	66.3582	2617.22	49.5683	2617.22	56.3877
2619.48	55.3077	2619.48	60.212	2619.48	41.8826	2619.48	60.4034	2619.48	59.1903	2619.48	67.0537
2621.74	61.9709	2621.74	54.4569	2621.74	56.8025	2621.74	50.6925	2621.74	51.8609	2621.74	68.1921
2624	53.6351	2624	50.875	2624	65.3775	2624	53.375	2624	54.25	2624	50.6225
2626.27	57.5178	2626.27	59.0947	2626.27	65.2479	2626.27	69.4224	2626.27	48.629	2626.27	67.1236
2628.52	59.8286	2628.52	62.4412	2628.52	54.5085	2628.52	64.625	2628.52	55.7121	2628.52	47.7857
2630.78	65.2404	2630.78	61.2936	2630.78	61.2936	2630.78	64.881	2630.78	62.0162	2630.78	64.1421
2633.04	66.8307	2633.04	62.6881	2633.04	58.0439	2633.04	65.1714	2633.04	59.6135	2633.04	60.7097
2635.3	66.0137	2635.3	69.7596	2635.3	71.2885	2635.3	67.1337	2635.3	67.5795	2635.3	71.1868
2637.56	63.0427	2637.56	70.9698	2637.56	74.4944	2637.56	69.8242	2637.56	78.7321	2637.56	60.5588
2639.81	65.0211	2639.81	72.3861	2639.81	73.4216	2639.81	69.6561	2639.81	71.5773	2639.81	77.5551
2642.07	82.1577	2642.07	78.3065	2642.07	76.1912	2642.07	79.1165	2642.07	82.4304	2642.07	84.29
2644.32	84.4587	2644.32	86.1445	2644.32	77.4132	2644.32	80.9356	2644.32	87.4231	2644.32	85.3012
2646.58	94.3853	2646.58	82.0608	2646.58	85.8228	2646.58	81.6741	2646.58	96.0282	2646.58	92.8671
2648.83	101.322	2648.83	103.317	2648.83	98.7307	2648.83	99.0849	2648.83	101.197	2648.83	106.615
2651.08	104.624	2651.08	103.752	2651.08	113.741	2651.08	101.323	2651.08	121.299	2651.08	127.903
2653.33	127.409	2653.33	115.398	2653.33	125.435	2653.33	111.239	2653.33	137.924	2653.33	128.614
2655.58	152.698	2655.58	141.696	2655.58	135.367	2655.58	130.854	2655.58	152.378	2655.58	163.03
2657.83	167.433	2657.83	165.353	2657.83	163.223	2657.83	145.202	2657.83	200.166	2657.83	197.633
2660.08	223.744	2660.08	192.093	2660.08	215.583	2660.08	173.25	2660.08	264.521	2660.08	234.614
2662.33	286.692	2662.33	258.289	2662.33	266.626	2662.33	218.12	2662.33	325.228	2662.33	306.15
2664.58	368.579	2664.58	330.289	2664.58	356.456	2664.58	296.974	2664.58	428.727	2664.58	393.266
2666.82	511.446	2666.82	432.434	2666.82	477.812	2666.82	377.709	2666.82	576.971	2666.82	529.039
2669.07	692.219	2669.07	572.821	2669.07	618.175	2669.07	496.329	2669.07	723.362	2669.07	694.504
2671.31	807.607	2671.31	729.303	2671.31	778.91	2671.31	648.889	2671.31	865.027	2671.31	831.841
2673.56	935.587	2673.56	857.278	2673.56	889.817	2673.56	784.566	2673.56	931.448	2673.56	927.911
2675.8	878.414	2675.8	938.89	2675.8	921.765	2675.8	918.255	2675.8	896.33	2675.8	921.149
2678.04	812.928	2678.04	917.256	2678.04	908.768	2678.04	909.923	2678.04	784.664	2678.04	883.068
2680.29	710.739	2680.29	831.78	2680.29	806.639	2680.29	877.876	2680.29	682.75	2680.29	742.736
2682.53	592.518	2682.53	700.012	2682.53	685.749	2682.53	785.015	2682.53	570.439	2682.53	645.607
2684.76	475.634	2684.76	562.588	2684.76	563.011	2684.76	671.186	2684.76	476.235	2684.76	535.727
2687.01	402.602	2687.01	482.178	2687.01	496.252	2687.01	533.229	2687.01	384.103	2687.01	440.6
2689.24	326.017	2689.24	400.275	2689.24	390.797	2689.24	449.941	2689.24	321.811	2689.24	362.998
2691.48	280.44	2691.48	308.694	2691.48	329.561	2691.48	355.526	2691.48	270.374	2691.48	280.79
2693.72	226.116	2693.72	259.919	2693.72	261.932	2693.72	303.856	2693.72	213.885	2693.72	253.281
2695.95	183.73	2695.95	219.923	2695.95	199.652	2695.95	257.903	2695.95	175.458	2695.95	208.7
2698.19	174.519	2698.19	185.054	2698.19	185.639	2698.19	199.888	2698.19	158.073	2698.19	171.295
2700.42	138.635	2700.42	159.539	2700.42	171.885	2700.42	178.481	2700.42	137.943	2700.42	159.452
2702.66	117.164	2702.66	142.212	2702.66	144.416	2702.66	143.274	2702.66	114.891	2702.66	127.692
2704.89	125.529	2704.89	120.473	2704.89	125.323	2704.89	128.133	2704.89	107.392	2704.89	116.402
2707.12	104.449	2707.12	123.152	2707.12	101.725	2707.12	125.01	2707.12	101.095	2707.12	104.977
2709.35	88.2697	2709.35	103.292	2709.35	99.3209	2709.35	104.347	2709.35	90.5293	2709.35	108.689
2711.58	86.1296	2711.58	87.1774	2711.58	95.3364	2711.58	100.793	2711.58	86.9954	2711.58	94.8456
2713.81	86.3722	2713.81	89.1154	2713.81	87.2483	2713.81	84.7851	2713.81	82.6296	2713.81	78.7026
2716.04	76.5483	2716.04	87.6729	2716.04	81.0157	2716.04	82.0173	2716.04	72.0562	2716.04	78.3864
2718.27	68.9262	2718.27	73.7614	2718.27	77.584	2718.27	84.3462	2718.27	63.4974	2718.27	76.8218
2720.5	65.191	2720.5	72.0428	2720.5	67.3549	2720.5	70.7085	2720.5	67.5769	2720.5	68.0825
2722.72	57.8838	2722.72	70.6513	2722.72	71.8617	2722.72	64.2201	2722.72	66.1466	2722.72	67.4304
2724.95	54.7468	2724.95	69.9957	2724.95	61.5737	2724.95	64.5491	2724.95	64.0812	2724.95	59.5695
2727.17	56.1442	2727.17	63.8492	2727.17	65.9769	2727.17	67.1058	2727.17	54.0569	2727.17	57.8462
2729.4	54.7215	2729.4	58.6538	2729.4	54.518	2729.4	56.0558	2729.4	54.1638	2729.4	57.7416
2731.62	53.9647	2731.62	67.17	2731.62	54.4616	2731.62	58.5706	2731.62	52.6666	2731.62	55.1185
2733.84	55.5096	2733.84	55.9141	2733.84	44.8593	2733.84	60.4067	2733.84	58.2352	2733.84	50.9367
2736.07	54.5267	2736.07	56.39	2736.07	50.8185	2736.07	57.157	2736.07	54.8888	2736.07	53.0631
2738.29	44.8567	2738.29	51.8253	2738.29	52.2843	2738.29	49.181	2738.29	53.1538	2738.29	53.8654
2740.51	46.4611	2740.51	45.138	2740.51	54.25	2740.51	46.862	2740.51	47.388	2740.51	50.3319
2742.73	54.5134	2742.73	46.2268	2742.73	54.3443	2742.73	51.0153	2742.73	52.2268	2742.73	47.9212
2744.95	52.2703	2744.95	54.1228	2744.95	53.4455	2744.95	52.2703	2744.95	48.9306	2744.95	53.5512
2747.16	45.7628	2747.16	53.359	2747.16	54.5064	2747.16	50.8814	2747.16	46.5833	2747.16	41.1666
2749.38	44.383	2749.38	47.1329	2749.38	48.4308	2749.38	46.0687	2749.38	47.093	2749.38	45.05
2751.6	43.3364	2751.6	49.9236	2751.6	50.2412	2751.6	44.5769	2751.6	45.2689	2751.6	48.5379
2753.81	43.9819	2753.81	47.1143	2753.81	50.267	2753.81	43.6583	2753.81	43.1771	2753.81	45.8343
2756.03	41.785	2756.03	44.3523	2756.03	38.8143	2756.03	46.0277	2756.03	43.5272	2756.03	39.19
2758.24	38.2404	2758.24	45.6538	2758.24	37.9955	2758.24	41.7949	2758.24	43.6308	2758.24	45.3212
2760.45	43.5459	2760.45	42.7611	2760.45	40.1982	2760.45	41.4527	2760.45	37.6649	2760.45	47.8572
2762.67	39.0104	2762.67	40.5962	2762.67	38.036	2762.67	42.0651	2762.67	35.9159	2762.67	46.2069
2764.88	30.1302	2764.88	37.1509	2764.88	42.2914	2764.88	35.1465	2764.88	40.3632	2764.88	42.4719
2767.09	36.8515	2767.09	37.1853	2767.09	41.4281	2767.09	41.3946	2767.09	44.8186	2767.09	39.5776
2769.3	41.0693	2769.3	39.8057	2769.3	39.3343	2769.3	46.4293	2769.3	42.7214	2769.3	39.9307
2771.51	34.0383	2771.51	39.2615	2771.51	45.7193	2771.51	43.9347	2771.51	42.9695	2771.51	44.5117
2773.72	32.375	2773.72	40.576	2773.72	46.9059	2773.72	44.4657	2773.72	46.893	2773.72	49.8056
2775.92	35.4258	2775.92	44.6346	2775.92	43.3015	2775.92	46.7911	2775.92	43.3324	2775.92	45.588
2778.13	43.1308	2778.13	46.5346	2778.13	41.4288	2778.13	46.777	2778.13	40.3846	2778.13	41.3423
2780.34	42.8365	2780.34	44.2637	2780.34	39.9368	2780.34	37.4869	2780.34	43.1457	2780.34	43.7363
2782.54	42.3258	2782.54	42.8451	2782.54	37.1709	2782.54	35.9552	2782.54	45.4808	2782.54	44.0607
2784.75	36.5789	2784.75	41.4423	2784.75	36.2742	2784.75	38.9615	2784.75	45.3052	2784.75	40.5989
2786.95	33.1543	2786.95	41.0929	2786.95	41.3851	2786.95	40.8879	2786.95	39.2655	2786.95	43.0896
2789.15	38.351	2789.15	39.4135	2789.15	46.8318	2789.15	42.6779	2789.15	37.3411	2789.15	42.7836
2791.35	39.4698	2791.35	40.557	2791.35	39.9917	2791.35	40.9045	2791.35	44.8045	2791.35	44.0827
2793.55	43.2608	2793.55	44.8419	2793.55	37.459	2793.55	39.1553	2793.55	41.502	2793.55	42.2677
2795.76	40.7442	2795.76	43.6802	2795.76	41.1041	2795.76	37.9968	2795.76	41.3187	2795.76	39.9143
2797.96	42.5253	2797.96	33.2791	2797.96	38.6408	2797.96	36.5095	2797.96	37.2147	2797.96	37.7886
2800.15	44.2184	2800.15	37.4577	2800.15	43.668	2800.15	39.029	2800.15	40.6722	2800.15	44.5505
2802.35	47.5667	2802.35	40.6807	2802.35	43.7386	2802.35	35.5298	2802.35	39.0421	2802.35	43.4544
2804.55	44.8644	2804.55	45.7742	2804.55	38.1141	2804.55	39.0308	2804.55	38.805	2804.55	36.6774
2806.75	41.564	2806.75	42.6962	2806.75	38.9159	2806.75	39.8498	2806.75	41.0695	2806.75	36.4945
2808.94	45.4016	2808.94	34.7518	2808.94	30.161	2808.94	38.1685	2808.94	41.399	2808.94	36.6245
2811.14	48.7416	2811.14	40.2877	2811.14	35.684	2811.14	37.615	2811.14	34.2582	2811.14	37.6265
2812.88	44	2812.88	34	2812.88	34	2812.88	36	2812.88	42	2812.88	36
2815.11	36	2815.11	34	2815.11	40	2815.11	42	2815.11	42	2815.11	36
2817.34	34	2817.34	44	2817.34	46	2817.34	44	2817.34	36	2817.34	42
2819.56	28	2819.56	38	2819.56	40	2819.56	38	2819.56	34	2819.56	50
2821.79	42	2821.79	40	2821.79	40	2821.79	36	2821.79	38	2821.79	38
2824.01	32	2824.01	38	2824.01	24	2824.01	42	2824.01	42	2824.01	38
2826.24	38	2826.24	28	2826.24	32	2826.24	32	2826.24	38	2826.24	34
2828.46	38	2828.46	34	2828.46	42	2828.46	40	2828.46	40	2828.46	42
2830.68	40	2830.68	44	2830.68	32	2830.68	44	2830.68	42	2830.68	40
2832.9	36	2832.9	36	2832.9	32	2832.9	40	2832.9	42	2832.9	34
2835.12	40	2835.12	36	2835.12	38	2835.12	32	2835.12	34	2835.12	42
2837.34	32	2837.34	44	2837.34	40	2837.34	36	2837.34	38	2837.34	48
2839.56	38	2839.56	42	2839.56	32	2839.56	34	2839.56	30	2839.56	40
2841.78	42	2841.78	40	2841.78	42	2841.78	36	2841.78	38	2841.78	38
2844	36	2844	36	2844	38	2844	40	2844	46	2844	42
2846.22	42	2846.22	36	2846.22	40	2846.22	32	2846.22	36	2846.22	34
2848.44	42	2848.44	42	2848.44	32	2848.44	36	2848.44	44	2848.44	40
2850.65	32	2850.65	32	2850.65	36	2850.65	44	2850.65	40	2850.65	40
2852.87	34	2852.87	34	2852.87	34	2852.87	38	2852.87	34	2852.87	38
2855.08	30	2855.08	44	2855.08	40	2855.08	36	2855.08	42	2855.08	38
2857.3	36	2857.3	38	2857.3	40	2857.3	32	2857.3	38	2857.3	36
2859.51	34	2859.51	36	2859.51	38	2859.51	34	2859.51	42	2859.51	38
2861.72	40	2861.72	46	2861.72	30	2861.72	40	2861.72	46	2861.72	42
2863.93	38	2863.93	36	2863.93	34	2863.93	40	2863.93	30	2863.93	48
2866.15	44	2866.15	48	2866.15	32	2866.15	38	2866.15	44	2866.15	42
2868.36	32	2868.36	40	2868.36	38	2868.36	34	2868.36	42	2868.36	46
2870.57	50	2870.57	34	2870.57	34	2870.57	34	2870.57	38	2870.57	44
2872.78	44	2872.78	46	2872.78	32	2872.78	36	2872.78	34	2872.78	36
2874.98	32	2874.98	32	2874.98	34	2874.98	28	2874.98	40	2874.98	38
2877.19	38	2877.19	44	2877.19	30	2877.19	38	2877.19	38	2877.19	26
2879.4	36	2879.4	36	2879.4	36	2879.4	38	2879.4	36	2879.4	30
2881.61	40	2881.61	36	2881.61	30	2881.61	38	2881.61	40	2881.61	26
2883.81	42	2883.81	48	2883.81	46	2883.81	42	2883.81	36	2883.81	40
2886.02	42	2886.02	40	2886.02	32	2886.02	34	2886.02	40	2886.02	38
2888.22	32	2888.22	36	2888.22	46	2888.22	42	2888.22	30	2888.22	34
2890.42	48	2890.42	32	2890.42	36	2890.42	28	2890.42	40	2890.42	40
2892.63	32	2892.63	30	2892.63	30	2892.63	40	2892.63	30	2892.63	38
2894.83	34	2894.83	38	2894.83	30	2894.83	42	2894.83	40	2894.83	52
2897.03	36	2897.03	26	2897.03	34	2897.03	42	2897.03	30	2897.03	42
2899.23	38	2899.23	34	2899.23	32	2899.23	38	2899.23	38	2899.23	36
2901.43	32	2901.43	36	2901.43	38	2901.43	36	2901.43	44	2901.43	32
2903.63	30	2903.63	42	2903.63	26	2903.63	32	2903.63	32	2903.63	26
2905.83	40	2905.83	36	2905.83	38	2905.83	42	2905.83	30	2905.83	40
2908.03	48	2908.03	42	2908.03	50	2908.03	42	2908.03	50	2908.03	48
2910.23	34	2910.23	32	2910.23	28	2910.23	30	2910.23	44	2910.23	44
2912.42	30	2912.42	34	2912.42	36	2912.42	42	2912.42	38	2912.42	36
2914.62	36	2914.62	34	2914.62	38	2914.62	38	2914.62	40	2914.62	42
2916.81	34	2916.81	34	2916.81	30	2916.81	34	2916.81	26	2916.81	42
2919.01	40	2919.01	38	2919.01	34	2919.01	28	2919.01	38	2919.01	32
2921.2	44	2921.2	32	2921.2	30	2921.2	32	2921.2	34	2921.2	34
2923.4	36	2923.4	46	2923.4	36	2923.4	40	2923.4	42	2923.4	46
2925.59	36	2925.59	42	2925.59	44	2925.59	40	2925.59	38	2925.59	40
2927.78	40	2927.78	44	2927.78	48	2927.78	36	2927.78	40	2927.78	40
2929.97	36	2929.97	34	2929.97	46	2929.97	46	2929.97	40	2929.97	40
2932.16	36	2932.16	46	2932.16	48	2932.16	42	2932.16	34	2932.16	32
2934.35	40	2934.35	36	2934.35	32	2934.35	28	2934.35	32	2934.35	48
2936.54	32	2936.54	38	2936.54	34	2936.54	42	2936.54	44	2936.54	28
2938.73	36	2938.73	28	2938.73	36	2938.73	30	2938.73	42	2938.73	36
2940.92	34	2940.92	40	2940.92	32	2940.92	32	2940.92	32	2940.92	40
2943.1	38	2943.1	36	2943.1	36	2943.1	34	2943.1	34	2943.1	32
2945.29	44	2945.29	32	2945.29	26	2945.29	30	2945.29	36	2945.29	48
2947.48	42	2947.48	34	2947.48	48	2947.48	40	2947.48	32	2947.48	42
2949.66	42	2949.66	42	2949.66	38	2949.66	32	2949.66	36	2949.66	30
2951.85	42	2951.85	30	2951.85	46	2951.85	40	2951.85	30	2951.85	32
2954.03	30	2954.03	40	2954.03	30	2954.03	42	2954.03	40	2954.03	50
2956.21	48	2956.21	36	2956.21	38	2956.21	36	2956.21	28	2956.21	38
2958.39	46	2958.39	28	2958.39	40	2958.39	44	2958.39	42	2958.39	34
2960.58	40	2960.58	28	2960.58	34	2960.58	32	2960.58	32	2960.58	28
2962.76	26	2962.76	32	2962.76	30	2962.76	30	2962.76	30	2962.76	34
2964.94	34	2964.94	32	2964.94	30	2964.94	38	2964.94	36	2964.94	44
2967.11	34	2967.11	30	2967.11	36	2967.11	36	2967.11	34	2967.11	38
2969.29	34	2969.29	38	2969.29	40	2969.29	28	2969.29	38	2969.29	40
2971.47	36	2971.47	30	2971.47	38	2971.47	40	2971.47	50	2971.47	34
2973.65	36	2973.65	36	2973.65	28	2973.65	40	2973.65	38	2973.65	34
2975.83	38	2975.83	34	2975.83	44	2975.83	34	2975.83	32	2975.83	48
2978	38	2978	42	2978	36	2978	34	2978	28	2978	38
2980.18	40	2980.18	36	2980.18	30	2980.18	36	2980.18	38	2980.18	44
2982.35	34	2982.35	32	2982.35	30	2982.35	38	2982.35	38	2982.35	22
2984.53	38	2984.53	38	2984.53	38	2984.53	32	2984.53	40	2984.53	34
2986.7	32	2986.7	30	2986.7	34	2986.7	42	2986.7	36	2986.7	44
2988.87	32	2988.87	36	2988.87	26	2988.87	30	2988.87	40	2988.87	36
2991.04	36	2991.04	34	2991.04	26	2991.04	30	2991.04	34	2991.04	40
2993.21	32	2993.21	26	2993.21	30	2993.21	24	2993.21	32	2993.21	38
2995.38	28	2995.38	30	2995.38	38	2995.38	32	2995.38	40	2995.38	34
2997.55	32	2997.55	34	2997.55	38	2997.55	28	2997.55	34	2997.55	20
2999.72	40	2999.72	42	2999.72	34	2999.72	38	2999.72	40	2999.72	34

## Sheet: Fig.4e
X	Y	Rs
		Ω/square
-45	2.37	87
59.74	-45	87
183.42	-26.05	87
226.05	45	87
59.74	-35.53	87
45	7.11	87
-21.32	7.11	87
21.32	21.32	87
197.63	7.11	87
159.74	40.26	87
30.79	-21.32	87
40.26	16.58	87
59.74	-16.58	87
188.16	-26.05	87
-40.26	21.32	87
-35.53	21.32	87
169.21	30.79	87
-2.37	-2.37	87
155	-40.26	87
-2.37	-21.32	87
40.26	21.32	87
21.32	130.79	87
230.79	88.16	87
30.79	16.58	87
-30.79	16.58	87
-35.53	16.58	87
35.53	21.32	87
45	21.32	87
59.74	-30.79	87
78.68	45	87
155	-45	87
230.79	-26.05	87
-40.26	16.58	87
-45	21.32	87
59.74	-26.05	87
59.74	35.53	87
164.47	40.26	87
11.84	126.05	87
-7.11	-2.37	87
-30.79	21.32	87
-45	40.26	87
55	-26.05	87
78.68	35.53	87
169.21	16.58	87
159.74	35.53	87
230.79	40.26	87
-26.05	21.32	87
40.26	26.05	87
64.47	-40.26	87
55	-11.84	87
59.74	-2.37	87
59.74	30.79	87
240.26	-45	87
235.53	35.53	87
188.16	40.26	87
-21.32	140.26	87
59.74	-7.11	87
183.42	35.53	87
35.53	135.53	87
26.05	16.58	87
-26.05	16.58	87
45	35.53	87
64.47	-35.53	87
59.74	-21.32	87
73.95	45	87
169.21	35.53	87
73.95	116.58	87
-45	-45	87
-45	26.05	87
45	30.79	87
64.47	40.26	87
221.32	-26.05	87
-35.53	45	87
64.47	-45	87
245	-35.53	87
169.21	-26.05	87
240.26	-16.58	87
188.16	35.53	87
211.84	40.26	87
45	26.05	87
-45	30.79	87
40.26	45	87
-30.79	45	87
-40.26	45	87
69.21	-30.79	87
64.47	45	87
245	-26.05	87
245	-21.32	87
245	35.53	87
192.89	35.53	87
173.95	40.26	87
45	69.21	87
216.58	97.63	87
45	-45	87
26.05	-21.32	87
45	40.26	87
64.47	-16.58	87
59.74	45	87
169.21	21.32	87
230.79	21.32	87
178.68	35.53	87
183.42	40.26	87
45	59.74	87
78.68	55	87
145	55	87
69.21	-16.58	87
69.21	45	87
245	2.37	87
164.47	16.58	87
178.68	40.26	87
35.53	126.05	87
-21.32	130.79	87
-45	145	87
-26.05	-21.32	87
-45	-21.32	87
2.37	-2.37	87
-45	45	87
216.58	-26.05	87
245	-16.58	87
226.05	30.79	87
16.58	102.37	87
-16.58	126.05	87
26.05	145	87
102.37	97.63	87
-40.26	-45	87
-7.11	-21.32	87
35.53	45	87
69.21	35.53	87
64.47	35.53	87
126.05	40.26	87
159.74	-45	87
235.53	-35.53	87
192.89	-7.11	87
202.37	21.32	87
226.05	21.32	87
173.95	35.53	82
30.79	145	82
-40.26	40.26	82
73.95	-26.05	82
245	-30.79	82
192.89	-16.58	82
188.16	-7.11	82
207.11	7.11	82
40.26	126.05	82
2.37	-21.32	82
-40.26	-21.32	82
-45	-2.37	82
40.26	40.26	82
45	45	82
-21.32	45	82
69.21	30.79	82
73.95	35.53	82
240.26	-30.79	82
211.84	-16.58	82
202.37	-11.84	82
-45	55	82
35.53	145	82
55	97.63	82
-35.53	-21.32	82
-2.37	-16.58	82
-16.58	45	82
145	-45	82
64.47	-21.32	82
64.47	-7.11	82
59.74	11.84	82
83.42	45	82
178.68	-45	82
245	-45	82
245	-40.26	82
226.05	-35.53	82
155	-30.79	82
155	-26.05	82
192.89	40.26	82
-45	59.74	82
45	73.95	82
35.53	140.26	82
-30.79	145	82
73.95	83.42	82
135.53	145	82
130.79	145	82
221.32	55	82
-40.26	-2.37	82
-40.26	26.05	82
69.21	-40.26	82
69.21	-26.05	82
140.26	-11.84	82
140.26	-2.37	82
64.47	7.11	82
69.21	40.26	82
2.37	116.58	82
59.74	97.63	82
59.74	126.05	82
-2.37	-45	82
-11.84	-21.32	82
-30.79	-21.32	82
-45	-16.58	82
2.37	-16.58	82
64.47	-30.79	82
64.47	21.32	82
102.37	40.26	82
207.11	-35.53	82
230.79	-35.53	82
155	-21.32	82
173.95	7.11	82
173.95	16.58	82
155	21.32	82
45	55	82
45	130.79	82
73.95	55	82
121.32	116.58	82
235.53	116.58	82
-45	-11.84	82
-11.84	45	82
-26.05	45	82
73.95	-30.79	82
64.47	-26.05	82
226.05	-45	82
169.21	-40.26	82
164.47	-40.26	82
197.63	-35.53	82
221.32	-35.53	82
183.42	-7.11	82
-40.26	59.74	82
-40.26	145	82
188.16	88.16	82
159.74	121.32	82
-7.11	-45	82
45	-16.58	82
45	-2.37	82
145	-26.05	82
145	-21.32	82
145	-2.37	82
140.26	26.05	82
73.95	40.26	82
164.47	-45	82
221.32	-45	92
230.79	-45	92
164.47	-35.53	92
230.79	-21.32	92
173.95	-7.11	92
178.68	-7.11	92
169.21	11.84	92
155	26.05	92
145	97.63	92
140.26	111.84	92
155	55	92
7.11	-40.26	92
11.84	-21.32	92
45	-11.84	92
69.21	-45	92
116.58	-45	92
69.21	-35.53	92
235.53	-45	92
155	-35.53	92
159.74	-35.53	92
188.16	-35.53	92
169.21	-11.84	92
183.42	21.32	92
-45	69.21	92
-2.37	135.53	92
-45	135.53	92
164.47	64.47	92
188.16	83.42	92
-11.84	-45	92
7.11	-45	92
-7.11	-16.58	92
2.37	-7.11	92
-2.37	30.79	92
35.53	40.26	92
-7.11	45	92
145	-40.26	92
64.47	2.37	92
145	16.58	92
145	30.79	92
169.21	-45	92
240.26	-40.26	92
164.47	-21.32	92
197.63	-16.58	92
245	-11.84	92
245	30.79	92
-40.26	55	92
16.58	130.79	92
40.26	130.79	92
130.79	116.58	92
97.63	130.79	92
159.74	55	92
235.53	88.16	92
2.37	-45	92
2.37	-40.26	92
-16.58	-21.32	92
40.26	-2.37	92
145	-35.53	92
135.53	-7.11	92
69.21	2.37	92
140.26	11.84	92
78.68	30.79	92
78.68	40.26	92
145	40.26	92
140.26	45	92
216.58	-35.53	92
211.84	21.32	92
-45	64.47	92
-45	116.58	92
-45	130.79	92
140.26	97.63	92
169.21	121.32	92
178.68	126.05	92
-40.26	-16.58	92
2.37	-11.84	92
26.05	45	92
7.11	45	92
-2.37	45	92
145	-30.79	92
145	-11.84	92
145	2.37	92
145	11.84	92
135.53	26.05	92
73.95	30.79	92
226.05	-40.26	92
202.37	-30.79	92
178.68	-30.79	92
155	-16.58	92
207.11	30.79	92
30.79	59.74	92
-35.53	59.74	92
-40.26	64.47	92
35.53	64.47	92
-45	78.68	92
45	121.32	92
92.89	55	92
92.89	78.68	92
116.58	116.58	92
116.58	121.32	92
107.11	145	92
64.47	145	92
216.58	116.58	92
155	121.32	92
173.95	121.32	92
245	121.32	92
183.42	135.53	92
-45	-7.11	92
45	-7.11	92
30.79	45	92
140.26	-45	92
140.26	-35.53	92
140.26	-16.58	92
64.47	-11.84	92
64.47	-2.37	92
135.53	21.32	92
140.26	40.26	92
188.16	-45	92
207.11	-40.26	92
159.74	-40.26	92
169.21	-35.53	92
240.26	-35.53	92
207.11	-16.58	92
155	-11.84	92
192.89	7.11	92
178.68	30.79	92
7.11	116.58	92
145	92.89	92
230.79	55	92
178.68	64.47	92
230.79	64.47	92
183.42	88.16	92
183.42	126.05	92
192.89	135.53	92
7.11	-21.32	99
16.58	45	99
102.37	-45	99
140.26	-30.79	99
140.26	-26.05	99
140.26	-21.32	99
135.53	-16.58	99
69.21	-11.84	99
145	7.11	99
69.21	11.84	99
140.26	35.53	99
135.53	35.53	99
83.42	35.53	99
83.42	40.26	99
145	45	99
107.11	45	99
202.37	-45	99
230.79	-40.26	99
173.95	-26.05	99
173.95	2.37	99
240.26	16.58	99
183.42	26.05	99
240.26	35.53	99
40.26	64.47	99
40.26	83.42	99
45	88.16	99
45	92.89	99
11.84	121.32	99
16.58	126.05	99
7.11	145	99
130.79	88.16	99
121.32	111.84	99
116.58	145	99
245	55	99
207.11	69.21	99
183.42	102.37	99
230.79	102.37	99
240.26	102.37	99
159.74	107.11	99
245	126.05	99
169.21	126.05	99
197.63	135.53	99
183.42	140.26	99
21.32	-45	98
-2.37	-40.26	98
7.11	-26.05	98
40.26	-16.58	98
2.37	40.26	98
21.32	45	98
130.79	-35.53	98
145	-16.58	98
69.21	-7.11	98
145	-7.11	98
59.74	16.58	98
145	26.05	98
88.16	40.26	98
92.89	40.26	98
173.95	-40.26	98
178.68	11.84	98
245	16.58	98
159.74	21.32	98
245	26.05	98
211.84	35.53	98
197.63	35.53	98
-45	83.42	98
-40.26	140.26	98
121.32	55	98
107.11	73.95	98
88.16	78.68	98
102.37	140.26	98
121.32	145	98
164.47	83.42	98
183.42	97.63	98
192.89	126.05	98
188.16	135.53	98
45	-26.05	97
-35.53	-16.58	97
-11.84	-2.37	97
2.37	26.05	97
111.84	-45	97
73.95	-35.53	97
97.63	-26.05	97
92.89	-16.58	97
140.26	-7.11	97
145	21.32	97
145	35.53	97
97.63	40.26	97
130.79	45	97
173.95	-45	97
235.53	-40.26	97
173.95	-35.53	97
245	-2.37	97
155	2.37	97
235.53	7.11	97
155	11.84	97
235.53	21.32	97
240.26	30.79	97
221.32	35.53	97
45	78.68	97
26.05	111.84	97
-26.05	145	97
145	73.95	97
78.68	83.42	97
88.16	97.63	97
126.05	121.32	97
102.37	126.05	97
216.58	55	97
226.05	92.89	97
240.26	135.53	97
164.47	135.53	97
-35.53	-45	96
45	-40.26	96
-45	-26.05	96
21.32	-26.05	96
-21.32	-21.32	96
7.11	-2.37	96
-2.37	26.05	96
11.84	45	96
140.26	-40.26	96
130.79	-40.26	96
126.05	-35.53	96
130.79	-30.79	96
64.47	11.84	96
130.79	21.32	96
140.26	21.32	96
69.21	26.05	96
130.79	35.53	96
111.84	45	96
207.11	-45	96
216.58	-45	96
221.32	-40.26	96
211.84	-40.26	96
235.53	-30.79	96
207.11	-26.05	96
169.21	-2.37	96
235.53	2.37	96
226.05	26.05	96
35.53	83.42	96
145	59.74	96
55	73.95	96
121.32	73.95	96
107.11	97.63	96
126.05	111.84	96
135.53	111.84	96
83.42	121.32	96
130.79	121.32	96
97.63	126.05	96
111.84	145	96
97.63	145	96
245	59.74	96
235.53	59.74	96
164.47	78.68	96
230.79	92.89	96
226.05	102.37	96
197.63	126.05	96
159.74	126.05	96
-30.79	-45	95
-16.58	-45	95
16.58	-45	95
-2.37	-35.53	95
2.37	-35.53	95
-45	-30.79	95
-26.05	-16.58	95
-2.37	-7.11	95
35.53	26.05	95
40.26	30.79	95
-35.53	40.26	95
73.95	-45	95
126.05	-40.26	95
102.37	-40.26	95
121.32	-35.53	95
135.53	-35.53	95
130.79	-26.05	95
73.95	-16.58	95
140.26	2.37	95
140.26	7.11	95
73.95	11.84	95
78.68	11.84	95
88.16	35.53	95
211.84	-45	95
216.58	-40.26	95
235.53	-26.05	95
159.74	-21.32	95
159.74	-11.84	95
159.74	2.37	95
221.32	11.84	95
164.47	21.32	95
226.05	35.53	95
30.79	83.42	95
-11.84	116.58	95
116.58	55	95
97.63	64.47	95
102.37	64.47	95
55	69.21	95
130.79	111.84	95
126.05	116.58	95
140.26	121.32	95
135.53	126.05	95
140.26	130.79	95
64.47	140.26	95
240.26	59.74	95
173.95	64.47	95
235.53	73.95	95
169.21	78.68	95
169.21	83.42	95
164.47	92.89	95
221.32	102.37	95
202.37	126.05	95
188.16	126.05	95
173.95	140.26	95
2.37	-30.79	94
40.26	-26.05	94
21.32	-21.32	94
-2.37	-11.84	94
7.11	-7.11	94
-35.53	-2.37	94
40.26	35.53	94
2.37	45	94
135.53	-40.26	94
73.95	-40.26	94
135.53	-30.79	94
69.21	-2.37	94
130.79	7.11	94
107.11	11.84	94
135.53	11.84	94
64.47	16.58	94
121.32	21.32	94
126.05	30.79	94
107.11	40.26	94
88.16	45	94
159.74	-26.05	94
230.79	-16.58	94
216.58	-2.37	94
159.74	-2.37	94
169.21	2.37	94
188.16	2.37	94
155	16.58	94
183.42	30.79	94
207.11	35.53	94
202.37	35.53	94
-30.79	59.74	94
35.53	92.89	94
40.26	92.89	94
-30.79	140.26	94
102.37	69.21	94
140.26	73.95	94
140.26	88.16	94
135.53	88.16	94
64.47	97.63	94
140.26	135.53	94
102.37	145	94
202.37	64.47	94
240.26	69.21	94
192.89	69.21	94
216.58	78.68	94
173.95	92.89	94
169.21	107.11	94
164.47	107.11	94
155	116.58	94
164.47	126.05	94
11.84	-45	93
-7.11	-26.05	93
-2.37	-26.05	93
30.79	-26.05	93
16.58	-21.32	93
11.84	-7.11	93
-16.58	-2.37	93
-2.37	40.26	93
97.63	-45	93
107.11	-45	93
121.32	-45	93
130.79	-45	93
135.53	-45	93
116.58	-40.26	93
126.05	-30.79	93
121.32	-30.79	93
135.53	-21.32	93
69.21	-21.32	93
135.53	-2.37	93
73.95	2.37	93
135.53	7.11	93
83.42	30.79	93
130.79	30.79	93
135.53	30.79	93
111.84	40.26	93
130.79	40.26	93
102.37	45	93
173.95	-30.79	93
169.21	-30.79	93
188.16	-16.58	93
164.47	-2.37	93
202.37	30.79	93
164.47	35.53	93
21.32	92.89	93
26.05	130.79	93
92.89	73.95	93
97.63	73.95	93
130.79	73.95	93
140.26	83.42	93
83.42	97.63	93
97.63	140.26	93
130.79	140.26	93
145	140.26	93
140.26	145	93
226.05	88.16	93
178.68	92.89	93
183.42	107.11	93
155	126.05	93
159.74	145	93
35.53	-45	92
40.26	-45	92
2.37	-26.05	92
11.84	-26.05	92
16.58	-26.05	92
-30.79	-16.58	92
-40.26	-7.11	92
-40.26	30.79	92
107.11	-40.26	92
97.63	-40.26	92
83.42	-40.26	92
121.32	-26.05	92
130.79	-7.11	92
69.21	21.32	92
130.79	26.05	92
102.37	30.79	92
135.53	45	92
116.58	45	92
197.63	-45	92
207.11	-30.79	92
188.16	-30.79	92
192.89	-21.32	92
45	97.63	92
26.05	135.53	92
135.53	55	92
140.26	55	92
102.37	73.95	92
111.84	73.95	92
116.58	73.95	92
126.05	88.16	92
116.58	111.84	92
92.89	116.58	92
111.84	121.32	92
59.74	130.79	92
126.05	140.26	92
69.21	145	92
240.26	55	92
197.63	59.74	92
178.68	88.16	92
211.84	97.63	92
155	107.11	92
164.47	140.26	92
30.79	-45	91
-2.37	-30.79	91
-40.26	-26.05	91
-11.84	-26.05	91
35.53	-26.05	91
7.11	-16.58	91
-40.26	-11.84	91
7.11	40.26	91
78.68	-45	91
111.84	-40.26	91
92.89	-40.26	91
116.58	-35.53	91
135.53	-26.05	91
130.79	-16.58	91
69.21	16.58	91
126.05	26.05	91
140.26	30.79	91
178.68	-26.05	91
240.26	-11.84	91
240.26	7.11	91
155	7.11	91
183.42	11.84	91
188.16	16.58	91
245	21.32	91
230.79	30.79	91
169.21	40.26	91
40.26	55	91
-30.79	64.47	91
40.26	97.63	91
30.79	126.05	91
-30.79	135.53	91
69.21	55	91
130.79	55	91
97.63	69.21	91
59.74	73.95	91
88.16	73.95	91
135.53	73.95	91
121.32	88.16	91
107.11	140.26	91
211.84	78.68	91
159.74	78.68	91
192.89	88.16	91
155	111.84	91
240.26	116.58	91
183.42	121.32	91
226.05	121.32	91
207.11	126.05	91
159.74	130.79	91
202.37	135.53	91
178.68	140.26	91
-26.05	-45	90
11.84	-40.26	90
45	-30.79	90
-7.11	-30.79	90
35.53	-16.58	90
26.05	-7.11	90
35.53	-2.37	90
-35.53	26.05	90
-35.53	35.53	90
-40.26	35.53	90
83.42	-45	90
92.89	-45	90
126.05	-45	90
121.32	-40.26	90
78.68	-40.26	90
107.11	-26.05	90
126.05	-26.05	90
107.11	-21.32	90
73.95	-21.32	90
78.68	-16.58	90
73.95	-2.37	90
88.16	2.37	90
78.68	7.11	90
135.53	16.58	90
73.95	16.58	90
73.95	21.32	90
83.42	26.05	90
88.16	30.79	90
126.05	35.53	90
102.37	35.53	90
135.53	40.26	90
192.89	-45	90
230.79	-30.79	90
230.79	2.37	90
159.74	7.11	90
216.58	16.58	90
178.68	26.05	90
159.74	26.05	90
-21.32	55	90
26.05	55	90
35.53	55	90
40.26	59.74	90
35.53	59.74	90
40.26	69.21	90
-2.37	83.42	90
30.79	102.37	90
-11.84	107.11	90
-40.26	135.53	90
11.84	145	90
-21.32	145	90
55	55	90
64.47	55	90
83.42	55	90
88.16	55	90
111.84	59.74	90
59.74	59.74	90
145	69.21	90
92.89	69.21	90
135.53	97.63	90
107.11	107.11	90
97.63	107.11	90
111.84	111.84	90
97.63	116.58	90
88.16	116.58	90
88.16	121.32	90
64.47	126.05	90
64.47	135.53	90
59.74	135.53	90
92.89	145	90
235.53	55	90
188.16	73.95	90
192.89	73.95	90
207.11	78.68	90
192.89	92.89	90
230.79	97.63	90
197.63	97.63	90
240.26	111.84	90
245	116.58	90
226.05	116.58	90
221.32	116.58	90
240.26	130.79	90
155	135.53	90
169.21	140.26	90
216.58	140.26	90
197.63	145	90
164.47	145	90
-11.84	-16.58	89
7.11	-11.84	89
-7.11	-7.11	89
30.79	26.05	89
7.11	26.05	89
-16.58	30.79	89
35.53	35.53	89
78.68	-7.11	89
130.79	-2.37	89
78.68	-2.37	89
126.05	2.37	89
130.79	2.37	89
73.95	7.11	89
126.05	11.84	89
130.79	16.58	89
78.68	21.32	89
116.58	35.53	89
111.84	35.53	89
97.63	35.53	89
126.05	45	89
183.42	-35.53	89
192.89	-30.79	89
202.37	-21.32	89
169.21	-16.58	89
159.74	-7.11	89
230.79	7.11	89
245	11.84	89
-35.53	55	89
45	83.42	89
30.79	97.63	89
-21.32	97.63	89
45	111.84	89
-45	121.32	89
111.84	88.16	89
59.74	88.16	89
102.37	116.58	89
121.32	121.32	89
130.79	126.05	89
107.11	126.05	89
83.42	130.79	89
135.53	135.53	89
55	145	89
207.11	59.74	89
188.16	64.47	89
159.74	92.89	89
221.32	92.89	89
235.53	102.37	89
164.47	111.84	89
-21.32	-45	88
26.05	-45	88
16.58	-40.26	88
7.11	-30.79	88
26.05	-26.05	88
45	-21.32	88
40.26	-21.32	88
35.53	-21.32	88
-16.58	-16.58	88
11.84	-16.58	88
26.05	-16.58	88
26.05	-11.84	88
40.26	-7.11	88
16.58	-2.37	88
-30.79	-2.37	88
-40.26	2.37	88
-21.32	2.37	88
-16.58	2.37	88
-11.84	2.37	88
-7.11	2.37	88
-2.37	2.37	88
2.37	2.37	88
7.11	2.37	88
11.84	2.37	88
16.58	2.37	88
21.32	2.37	88
7.11	7.11	88
2.37	7.11	88
-2.37	7.11	88
-7.11	7.11	88
-30.79	11.84	88
-7.11	11.84	88
-2.37	11.84	88
-2.37	21.32	88
-16.58	26.05	88
-26.05	30.79	88
16.58	30.79	88
30.79	40.26	88
55	-45	88
55	-40.26	88
55	-35.53	88
78.68	-35.53	88
97.63	-35.53	88
55	-21.32	88
55	-7.11	88
55	-2.37	88
55	2.37	88
78.68	2.37	88
55	7.11	88
55	11.84	88
55	16.58	88
55	21.32	88
59.74	21.32	88
59.74	26.05	88
55	26.05	88
55	30.79	88
64.47	30.79	88
55	35.53	88
55	40.26	88
121.32	40.26	88
121.32	45	88
92.89	45	88
55	45	88
183.42	-45	88
202.37	-40.26	88
197.63	-40.26	88
192.89	-40.26	88
188.16	-40.26	88
183.42	-40.26	88
178.68	-40.26	88
183.42	-30.79	88
164.47	-26.05	88
155	-7.11	88
164.47	-7.11	88
230.79	-2.37	88
226.05	7.11	88
173.95	11.84	88
240.26	11.84	88
226.05	16.58	88
221.32	16.58	88
159.74	16.58	88
230.79	26.05	88
221.32	26.05	88
216.58	26.05	88
211.84	26.05	88
207.11	26.05	88
202.37	26.05	88
197.63	26.05	88
188.16	26.05	88
173.95	26.05	88
164.47	26.05	88
155	30.79	88
159.74	30.79	88
164.47	30.79	88
173.95	30.79	88
211.84	30.79	88
216.58	30.79	88
216.58	35.53	88
216.58	40.26	88
240.26	40.26	88
245	40.26	88
245	45	88
240.26	45	88
235.53	45	88
230.79	45	88
221.32	45	88
216.58	45	88
211.84	45	88
207.11	45	88
202.37	45	88
197.63	45	88
192.89	45	88
188.16	45	88
183.42	45	88
178.68	45	88
173.95	45	88
169.21	45	88
164.47	45	88
-40.26	73.95	88
21.32	83.42	88
35.53	97.63	88
2.37	102.37	88
11.84	102.37	88
21.32	102.37	88
26.05	102.37	88
40.26	102.37	88
45	102.37	88
-2.37	107.11	88
-30.79	107.11	88
-45	107.11	88
-45	111.84	88
35.53	116.58	88
30.79	116.58	88
26.05	116.58	88
21.32	116.58	88
16.58	116.58	88
-35.53	116.58	88
-40.26	116.58	88
-40.26	121.32	88
-21.32	121.32	88
-16.58	121.32	88
-11.84	121.32	88
7.11	121.32	88
30.79	121.32	88
35.53	121.32	88
26.05	126.05	88
-7.11	126.05	88
-26.05	126.05	88
-30.79	126.05	88
-40.26	126.05	88
-45	126.05	88
-11.84	130.79	88
40.26	135.53	88
2.37	135.53	88
-7.11	135.53	88
-35.53	135.53	88
-45	140.26	88
-35.53	140.26	88
2.37	140.26	88
11.84	140.26	88
16.58	140.26	88
45	140.26	88
-11.84	145	88
126.05	55	88
116.58	59.74	88
107.11	69.21	88
126.05	73.95	88
145	78.68	88
116.58	88.16	88
140.26	92.89	88
116.58	97.63	88
69.21	97.63	88
59.74	102.37	88
78.68	102.37	88
83.42	102.37	88
88.16	102.37	88
92.89	102.37	88
97.63	102.37	88
102.37	102.37	88
107.11	102.37	88
111.84	102.37	88
116.58	102.37	88
92.89	111.84	88
97.63	111.84	88
83.42	116.58	88
55	116.58	88
83.42	126.05	88
73.95	130.79	88
116.58	130.79	88
226.05	55	88
183.42	64.47	88
192.89	64.47	88
240.26	78.68	88
221.32	78.68	88
230.79	83.42	88
245	92.89	88
202.37	97.63	88
178.68	102.37	88
211.84	102.37	88
159.74	111.84	88
207.11	121.32	88
235.53	140.26	88
245	145	88
240.26	145	88
30.79	-11.84	87
-21.32	-11.84	87
-11.84	-7.11	87
21.32	-2.37	87
-26.05	2.37	87
26.05	26.05	87
21.32	40.26	87
26.05	40.26	87
88.16	-40.26	87
92.89	-35.53	87
78.68	-30.79	87
83.42	-21.32	87
88.16	-16.58	87
135.53	-11.84	87
73.95	-7.11	87
83.42	7.11	87
69.21	7.11	87
121.32	16.58	87
111.84	16.58	87
78.68	16.58	87
126.05	21.32	87
92.89	30.79	87
121.32	30.79	87
116.58	40.26	87
202.37	-35.53	87
221.32	-30.79	87
216.58	-16.58	87
226.05	-11.84	87
245	-7.11	87
240.26	-2.37	87
173.95	-2.37	87
216.58	2.37	87
235.53	11.84	87
188.16	21.32	87
207.11	21.32	87
-45	73.95	87
16.58	83.42	87
-40.26	111.84	87
-35.53	111.84	87
30.79	111.84	87
-16.58	116.58	87
-21.32	126.05	87
-26.05	130.79	87
40.26	140.26	87
21.32	145	87
16.58	145	87
121.32	97.63	87
59.74	121.32	87
64.47	121.32	87
97.63	121.32	87
126.05	126.05	87
121.32	140.26	87
83.42	145	87
240.26	64.47	87
245	78.68	87
192.89	83.42	87
155	92.89	87
202.37	92.89	87
207.11	102.37	87
202.37	121.32	87
235.53	130.79	87
245	135.53	87
235.53	145	87
230.79	145	87
173.95	145	87
155	145	87
-45	-35.53	86
21.32	-35.53	86
45	-35.53	86
-21.32	-16.58	86
21.32	-7.11	86
26.05	-2.37	86
35.53	2.37	86
-35.53	7.11	86
-21.32	11.84	86
16.58	26.05	86
-26.05	26.05	86
-7.11	30.79	86
16.58	40.26	86
88.16	-45	86
88.16	-35.53	86
78.68	-26.05	86
130.79	-21.32	86
78.68	-21.32	86
130.79	-11.84	86
92.89	-11.84	86
126.05	-7.11	86
126.05	-2.37	86
126.05	7.11	86
121.32	11.84	86
130.79	11.84	86
116.58	21.32	86
92.89	26.05	86
73.95	26.05	86
121.32	35.53	86
92.89	35.53	86
178.68	-35.53	86
216.58	-30.79	86
221.32	-21.32	86
173.95	-16.58	86
183.42	-2.37	86
164.47	2.37	86
178.68	2.37	86
245	7.11	86
221.32	7.11	86
211.84	16.58	86
30.79	55	86
7.11	83.42	86
-16.58	140.26	86
2.37	145	86
59.74	55	86
55	64.47	86
121.32	64.47	86
145	64.47	86
126.05	97.63	86
64.47	102.37	86
140.26	107.11	86
135.53	107.11	86
102.37	107.11	86
102.37	111.84	86
78.68	116.58	86
102.37	121.32	86
116.58	126.05	86
73.95	126.05	86
92.89	130.79	86
116.58	140.26	86
78.68	145	86
226.05	59.74	86
202.37	69.21	86
188.16	92.89	86
211.84	92.89	86
240.26	97.63	86
245	111.84	86
197.63	121.32	86
169.21	145	86
35.53	-40.26	85
-7.11	-40.26	85
-16.58	-40.26	85
-45	-40.26	85
16.58	-35.53	85
40.26	-30.79	85
30.79	-16.58	85
40.26	-11.84	85
-26.05	-11.84	85
11.84	-2.37	85
-30.79	2.37	85
45	2.37	85
-16.58	7.11	85
11.84	16.58	85
21.32	26.05	85
-35.53	30.79	85
-30.79	30.79	85
2.37	30.79	85
-30.79	35.53	85
83.42	-35.53	85
97.63	-30.79	85
88.16	-30.79	85
83.42	-11.84	85
83.42	2.37	85
121.32	2.37	85
116.58	11.84	85
140.26	16.58	85
111.84	21.32	85
121.32	26.05	85
64.47	26.05	85
97.63	30.79	85
107.11	30.79	85
111.84	30.79	85
192.89	-35.53	85
211.84	-30.79	85
197.63	-30.79	85
211.84	-21.32	85
169.21	-7.11	85
221.32	-7.11	85
230.79	-7.11	85
226.05	-2.37	85
188.16	-2.37	85
155	-2.37	85
226.05	2.37	85
235.53	16.58	85
230.79	16.58	85
178.68	16.58	85
178.68	21.32	85
169.21	26.05	85
197.63	30.79	85
197.63	40.26	85
-30.79	55	85
35.53	69.21	85
-40.26	69.21	85
40.26	73.95	85
16.58	92.89	85
30.79	92.89	85
21.32	107.11	85
40.26	121.32	85
-40.26	130.79	85
26.05	140.26	85
30.79	140.26	85
135.53	59.74	85
55	59.74	85
116.58	64.47	85
140.26	69.21	85
69.21	83.42	85
135.53	83.42	85
145	88.16	85
111.84	97.63	85
69.21	102.37	85
145	102.37	85
107.11	111.84	85
107.11	121.32	85
121.32	126.05	85
64.47	130.79	85
69.21	130.79	85
102.37	130.79	85
69.21	135.53	85
73.95	145	85
59.74	145	85
216.58	59.74	85
183.42	73.95	85
183.42	83.42	85
207.11	88.16	85
207.11	92.89	85
178.68	97.63	85
169.21	97.63	85
159.74	102.37	85
188.16	107.11	85
173.95	107.11	85
192.89	121.32	85
216.58	130.79	85
226.05	130.79	85
11.84	-30.79	84
21.32	-16.58	84
21.32	-11.84	84
16.58	-11.84	84
11.84	-11.84	84
-35.53	-11.84	84
-26.05	-7.11	84
-21.32	-7.11	84
-16.58	-7.11	84
30.79	-7.11	84
30.79	-2.37	84
-21.32	-2.37	84
-26.05	-2.37	84
-35.53	2.37	84
-11.84	7.11	84
-26.05	11.84	84
-7.11	16.58	84
-21.32	30.79	84
35.53	30.79	84
-30.79	40.26	84
-26.05	40.26	84
107.11	-35.53	84
111.84	-35.53	84
116.58	-30.79	84
83.42	-30.79	84
116.58	-26.05	84
92.89	-21.32	84
83.42	-16.58	84
102.37	-16.58	84
111.84	-11.84	84
78.68	-11.84	84
135.53	2.37	84
116.58	16.58	84
88.16	21.32	84
97.63	26.05	84
88.16	26.05	84
97.63	45	84
211.84	-35.53	84
197.63	-21.32	84
169.21	-21.32	84
159.74	-16.58	84
164.47	-16.58	84
202.37	-16.58	84
178.68	-2.37	84
216.58	7.11	84
169.21	7.11	84
164.47	7.11	84
159.74	11.84	84
207.11	11.84	84
216.58	11.84	84
197.63	16.58	84
183.42	16.58	84
173.95	21.32	84
216.58	21.32	84
188.16	30.79	84
192.89	30.79	84
155	40.26	84
-26.05	55	84
21.32	55	84
40.26	78.68	84
-45	97.63	84
-35.53	102.37	84
45	107.11	84
30.79	107.11	84
40.26	111.84	84
7.11	140.26	84
111.84	69.21	84
83.42	83.42	84
130.79	97.63	84
78.68	97.63	84
73.95	97.63	84
111.84	107.11	84
135.53	116.58	84
111.84	116.58	84
107.11	116.58	84
69.21	116.58	84
78.68	130.79	84
135.53	130.79	84
69.21	140.26	84
73.95	140.26	84
183.42	55	84
202.37	59.74	84
173.95	59.74	84
221.32	73.95	84
230.79	73.95	84
226.05	78.68	84
178.68	83.42	84
221.32	83.42	84
197.63	88.16	84
164.47	88.16	84
159.74	88.16	84
155	88.16	84
197.63	92.89	84
192.89	97.63	84
235.53	111.84	84
216.58	121.32	84
221.32	121.32	84
216.58	126.05	84
211.84	126.05	84
197.63	130.79	84
230.79	130.79	84
245	130.79	84
230.79	135.53	84
159.74	140.26	84
216.58	145	84
183.42	145	84
-16.58	-35.53	83
35.53	-30.79	83
-35.53	-26.05	83
-16.58	-26.05	83
16.58	-16.58	83
35.53	-11.84	83
-30.79	-11.84	83
35.53	-7.11	83
16.58	7.11	83
-35.53	11.84	83
-16.58	11.84	83
-11.84	11.84	83
-21.32	26.05	83
-30.79	26.05	83
-2.37	35.53	83
-16.58	40.26	83
111.84	-30.79	83
102.37	-26.05	83
111.84	-26.05	83
111.84	-21.32	83
111.84	-16.58	83
92.89	-7.11	83
121.32	7.11	83
107.11	16.58	83
83.42	21.32	83
102.37	21.32	83
107.11	21.32	83
78.68	26.05	83
107.11	35.53	83
226.05	-30.79	83
188.16	-21.32	83
173.95	-11.84	83
240.26	-7.11	83
178.68	7.11	83
240.26	26.05	83
155	45	83
16.58	78.68	83
11.84	83.42	83
35.53	88.16	83
30.79	130.79	83
16.58	135.53	83
83.42	64.47	83
135.53	69.21	83
64.47	73.95	83
83.42	73.95	83
135.53	92.89	83
83.42	111.84	83
88.16	111.84	83
59.74	116.58	83
92.89	121.32	83
78.68	126.05	83
69.21	126.05	83
97.63	135.53	83
83.42	140.26	83
88.16	145	83
164.47	55	83
192.89	59.74	83
159.74	64.47	83
211.84	69.21	83
155	73.95	83
155	78.68	83
221.32	88.16	83
202.37	88.16	83
245	97.63	83
235.53	97.63	83
202.37	102.37	83
245	107.11	83
202.37	130.79	83
221.32	135.53	83
159.74	135.53	83
155	140.26	83
202.37	145	83
26.05	-40.26	82
-11.84	-40.26	82
-21.32	-40.26	82
-11.84	-35.53	82
-7.11	-35.53	82
21.32	-30.79	82
-16.58	-30.79	82
-7.11	-11.84	82
-11.84	-11.84	82
-16.58	-11.84	82
-35.53	-7.11	82
16.58	-7.11	82
26.05	2.37	82
40.26	2.37	82
-21.32	21.32	82
11.84	21.32	82
16.58	21.32	82
-11.84	30.79	82
26.05	35.53	82
2.37	35.53	82
-21.32	35.53	82
-21.32	40.26	82
102.37	-35.53	82
102.37	-30.79	82
83.42	-26.05	82
88.16	-26.05	82
126.05	-21.32	82
121.32	-21.32	82
102.37	-21.32	82
121.32	-16.58	82
126.05	-16.58	82
126.05	-11.84	82
83.42	-7.11	82
111.84	11.84	82
126.05	16.58	82
88.16	16.58	82
97.63	21.32	82
102.37	26.05	82
116.58	30.79	82
211.84	-26.05	82
240.26	-21.32	82
235.53	-21.32	82
226.05	-21.32	82
216.58	-21.32	82
230.79	-11.84	82
192.89	-11.84	82
235.53	-2.37	82
202.37	-2.37	82
183.42	2.37	82
221.32	2.37	82
164.47	11.84	82
155	35.53	82
16.58	69.21	82
-35.53	78.68	82
26.05	83.42	82
35.53	111.84	82
45	135.53	82
30.79	135.53	82
40.26	145	82
126.05	59.74	82
88.16	64.47	82
92.89	64.47	82
121.32	69.21	82
83.42	69.21	82
102.37	78.68	82
92.89	97.63	82
140.26	102.37	82
69.21	121.32	82
88.16	130.79	82
126.05	135.53	82
102.37	135.53	82
78.68	135.53	82
78.68	140.26	82
192.89	55	82
230.79	59.74	82
221.32	59.74	82
164.47	59.74	82
216.58	64.47	82
230.79	69.21	82
197.63	69.21	82
178.68	69.21	82
155	69.21	82
173.95	73.95	82
235.53	78.68	82
197.63	78.68	82
159.74	83.42	82
173.95	88.16	82
183.42	92.89	82
188.16	97.63	82
173.95	97.63	82
164.47	97.63	82
216.58	102.37	82
211.84	121.32	82
221.32	126.05	82
211.84	130.79	82
211.84	135.53	82
207.11	135.53	82
178.68	135.53	82
173.95	135.53	82
192.89	145	82
40.26	-40.26	81
21.32	-40.26	81
26.05	-35.53	81
30.79	-35.53	81
40.26	-35.53	81
-11.84	-30.79	81
-30.79	-7.11	81
30.79	2.37	81
30.79	11.84	81
35.53	11.84	81
45	16.58	81
-45	16.58	81
26.05	21.32	81
11.84	26.05	81
-11.84	40.26	81
92.89	-30.79	81
116.58	-21.32	81
55	-16.58	81
121.32	-11.84	81
88.16	-11.84	81
121.32	-7.11	81
121.32	-2.37	81
88.16	7.11	81
97.63	11.84	81
102.37	11.84	81
92.89	16.58	81
83.42	16.58	81
116.58	26.05	81
107.11	26.05	81
226.05	-26.05	81
226.05	-16.58	81
221.32	-11.84	81
216.58	-7.11	81
221.32	-2.37	81
211.84	-2.37	81
192.89	2.37	81
211.84	7.11	81
183.42	7.11	81
202.37	11.84	81
197.63	21.32	81
240.26	21.32	81
192.89	26.05	81
202.37	40.26	81
-26.05	59.74	81
-35.53	64.47	81
30.79	64.47	81
30.79	69.21	81
30.79	88.16	81
-35.53	92.89	81
-45	102.37	81
16.58	111.84	81
40.26	116.58	81
-35.53	126.05	81
21.32	135.53	81
21.32	140.26	81
140.26	59.74	81
121.32	59.74	81
126.05	64.47	81
130.79	64.47	81
140.26	64.47	81
88.16	69.21	81
69.21	92.89	81
130.79	92.89	81
130.79	102.37	81
69.21	107.11	81
55	111.84	81
73.95	121.32	81
111.84	126.05	81
59.74	140.26	81
88.16	140.26	81
197.63	64.47	81
207.11	64.47	81
245	69.21	81
188.16	69.21	81
202.37	78.68	81
202.37	83.42	81
169.21	88.16	81
216.58	92.89	81
207.11	97.63	81
240.26	107.11	81
159.74	116.58	81
178.68	121.32	81
240.26	121.32	81
155	130.79	81
221.32	130.79	81
207.11	145	81
-26.05	-40.26	80
-40.26	-40.26	80
-21.32	-35.53	80
11.84	-35.53	80
-35.53	-30.79	80
11.84	11.84	80
21.32	11.84	80
16.58	16.58	80
7.11	16.58	80
-11.84	16.58	80
7.11	21.32	80
-7.11	26.05	80
26.05	30.79	80
30.79	30.79	80
11.84	35.53	80
11.84	40.26	80
107.11	-30.79	80
55	-30.79	80
97.63	-16.58	80
73.95	-11.84	80
116.58	-7.11	80
116.58	2.37	80
107.11	7.11	80
102.37	7.11	80
102.37	16.58	80
92.89	21.32	80
202.37	-26.05	80
235.53	-16.58	80
216.58	-11.84	80
207.11	-11.84	80
183.42	-11.84	80
207.11	-7.11	80
226.05	-7.11	80
235.53	-7.11	80
207.11	-2.37	80
192.89	-2.37	80
211.84	2.37	80
240.26	2.37	80
197.63	11.84	80
192.89	16.58	80
230.79	35.53	80
226.05	40.26	80
16.58	55	80
16.58	59.74	80
26.05	64.47	80
35.53	78.68	80
-30.79	83.42	80
26.05	88.16	80
11.84	88.16	80
7.11	92.89	80
-40.26	97.63	80
-26.05	102.37	80
40.26	107.11	80
-35.53	130.79	80
-2.37	140.26	80
45	145	80
-7.11	145	80
-35.53	145	80
107.11	55	80
78.68	64.47	80
111.84	64.47	80
64.47	69.21	80
73.95	78.68	80
126.05	83.42	80
64.47	92.89	80
126.05	92.89	80
145	107.11	80
116.58	107.11	80
135.53	121.32	80
92.89	126.05	80
126.05	130.79	80
130.79	130.79	80
111.84	135.53	80
111.84	140.26	80
135.53	140.26	80
202.37	55	80
155	59.74	80
211.84	64.47	80
226.05	64.47	80
235.53	64.47	80
235.53	69.21	80
221.32	69.21	80
164.47	69.21	80
211.84	73.95	80
178.68	78.68	80
207.11	83.42	80
235.53	92.89	80
159.74	97.63	80
235.53	107.11	80
221.32	107.11	80
197.63	107.11	80
230.79	111.84	80
202.37	116.58	80
235.53	121.32	80
207.11	130.79	80
235.53	135.53	80
226.05	145	80
30.79	-40.26	79
-30.79	-40.26	79
-40.26	-35.53	79
-26.05	-35.53	79
35.53	-35.53	79
16.58	-30.79	79
-40.26	-30.79	79
-30.79	7.11	79
-40.26	11.84	79
40.26	11.84	79
-11.84	21.32	79
30.79	21.32	79
-11.84	26.05	79
21.32	35.53	79
16.58	35.53	79
-7.11	35.53	79
-11.84	35.53	79
-26.05	35.53	79
-7.11	40.26	79
97.63	-21.32	79
88.16	-21.32	79
107.11	-16.58	79
116.58	-16.58	79
88.16	-2.37	79
107.11	2.37	79
116.58	7.11	79
111.84	7.11	79
83.42	11.84	79
88.16	11.84	79
97.63	16.58	79
111.84	26.05	79
59.74	40.26	79
207.11	-21.32	79
221.32	-16.58	79
235.53	-11.84	79
178.68	-11.84	79
192.89	11.84	79
226.05	11.84	79
230.79	11.84	79
207.11	40.26	79
26.05	69.21	79
30.79	78.68	79
2.37	78.68	79
-2.37	78.68	79
2.37	88.16	79
-16.58	88.16	79
-45	92.89	79
-30.79	92.89	79
11.84	97.63	79
-40.26	102.37	79
35.53	107.11	79
-21.32	116.58	79
-35.53	121.32	79
2.37	121.32	79
-2.37	126.05	79
35.53	130.79	79
-2.37	145	79
130.79	59.74	79
59.74	64.47	79
73.95	64.47	79
135.53	64.47	79
116.58	69.21	79
59.74	69.21	79
140.26	78.68	79
135.53	78.68	79
88.16	83.42	79
92.89	88.16	79
55	102.37	79
140.26	126.05	79
88.16	126.05	79
145	135.53	79
121.32	135.53	79
116.58	135.53	79
92.89	135.53	79
88.16	135.53	79
73.95	135.53	79
92.89	140.26	79
155	64.47	79
245	64.47	79
216.58	69.21	79
173.95	69.21	79
169.21	69.21	79
159.74	73.95	79
164.47	73.95	79
178.68	73.95	79
207.11	73.95	79
240.26	73.95	79
245	73.95	79
230.79	78.68	79
173.95	78.68	79
216.58	88.16	79
240.26	92.89	79
155	97.63	79
211.84	107.11	79
183.42	111.84	79
226.05	135.53	79
216.58	135.53	79
221.32	145	79
188.16	145	79
178.68	145	79
-35.53	-40.26	78
7.11	-35.53	78
-21.32	-26.05	78
11.84	7.11	78
-26.05	7.11	78
-45	7.11	78
-45	11.84	78
-16.58	16.58	78
-7.11	21.32	78
30.79	35.53	78
7.11	35.53	78
111.84	-7.11	78
83.42	-2.37	78
59.74	2.37	78
102.37	2.37	78
97.63	7.11	78
92.89	11.84	78
178.68	-21.32	78
211.84	-11.84	78
202.37	7.11	78
188.16	7.11	78
235.53	26.05	78
235.53	30.79	78
221.32	40.26	78
-40.26	78.68	78
2.37	92.89	78
11.84	92.89	78
26.05	97.63	78
45	116.58	78
-26.05	116.58	78
45	126.05	78
2.37	126.05	78
7.11	135.53	78
107.11	64.47	78
78.68	73.95	78
97.63	78.68	78
121.32	83.42	78
130.79	83.42	78
107.11	88.16	78
126.05	102.37	78
145	116.58	78
145	130.79	78
130.79	135.53	78
107.11	135.53	78
55	135.53	78
173.95	55	78
183.42	59.74	78
159.74	69.21	78
221.32	97.63	78
155	102.37	78
202.37	107.11	78
192.89	107.11	78
169.21	111.84	78
26.05	-30.79	77
-21.32	-30.79	77
45	11.84	77
35.53	16.58	77
2.37	16.58	77
-2.37	16.58	77
7.11	30.79	77
107.11	-11.84	77
102.37	-11.84	77
88.16	-7.11	77
116.58	-2.37	77
111.84	2.37	77
92.89	7.11	77
59.74	7.11	77
197.63	-26.05	77
197.63	-2.37	77
-11.84	55	77
16.58	88.16	77
7.11	88.16	77
-2.37	88.16	77
-21.32	102.37	77
-16.58	102.37	77
-16.58	107.11	77
2.37	111.84	77
-7.11	130.79	77
126.05	69.21	77
78.68	69.21	77
73.95	102.37	77
107.11	130.79	77
221.32	64.47	77
192.89	78.68	77
216.58	83.42	77
235.53	83.42	77
226.05	107.11	77
216.58	107.11	77
207.11	107.11	77
240.26	126.05	77
221.32	140.26	77
-35.53	-35.53	76
-30.79	-35.53	76
30.79	-30.79	76
-26.05	-30.79	76
-30.79	-30.79	76
40.26	7.11	76
35.53	7.11	76
26.05	7.11	76
2.37	11.84	76
16.58	11.84	76
-21.32	16.58	76
[truncated: 402 more rows]

[truncated: 25 more sheets: Fig.4f, Fig.5a, Fig.5c, Fig.S2c，e，g, Fig.S7i, Fig.S8a,b, Fig.S8c, Fig.S8d, Fig.S8e, Fig.S8f, Fig.S8g, Fig.S8h, Fig.S8i, Fig.S9f, Fig.S10a, Fig.S10b, Fig.S10c, Fig.S10d, Fig.S11a, b, Fig.S12a, b, c …]
